# Supplementary material for: Sucrose addition directionally enhances bacterial community convergence and network stability of the shrimp culture system
Source: NPJ Biofilms Microbiomes. 2022 Apr 11;8:22. doi: 10.1038/s41522-022-00288-x (PMC9001642; doi:10.1038/s41522-022-00288-x)
Supplement: Supplementary file 3 — Supporting information [file 41522_2022_288_MOESM3_ESM.xlsx]

## Sheet: DESeq2 in water
Supplementary Table 1a DESeq2 showing the significantly enriched and depleted OTUs (PFDR < 0.05) by sucrose addition in water.
Id	baseMean	log2FoldChange	lfcSE	stat	pvalue	padj	Group	Pattern	taxonomy
OTU241	143.739	-5.01567	2.2096	-2.26994	0.0232112	0.045817	CN10 vs CK	Depleted	D_1__Bacteroidetes; D_2__Flavobacteriia; D_3__Flavobacteriales; D_4__Flavobacteriaceae; D_5__Flavobacterium; Ambiguous_taxa
OTU587	6.402	-2.97571	1.31193	-2.26819	0.0233176	0.045817	CN10 vs CK	Depleted	D_1__Gracilibacteria; D_2__uncultured bacterium; D_3__uncultured bacterium; D_4__uncultured bacterium; D_5__uncultured bacterium; D_6__uncultured bacterium
OTU3200	133.527	1.70944	0.743543	2.29904	0.0215025	0.0430051	CN10 vs CK	Enriched	D_1__Chloroflexi; D_2__Caldilineae; D_3__Caldilineales; D_4__Caldilineaceae; D_5__uncultured
OTU819	11.1988	-1.52479	0.659978	-2.31037	0.0208679	0.0424247	CN10 vs CK	Depleted	D_1__Verrucomicrobia; D_2__Verrucomicrobiae; D_3__Verrucomicrobiales; D_4__Verrucomicrobiaceae; D_5__Haloferula; D_6__uncultured bacterium
OTU5466	10.9089	1.94915	0.844678	2.30757	0.021023	0.0424247	CN10 vs CK	Enriched	D_1__Bacteroidetes; D_2__Flavobacteriia; D_3__Flavobacteriales; D_4__Flavobacteriaceae; D_5__Winogradskyella
OTU985	6.1504	-1.82872	0.788151	-2.32026	0.0203268	0.0417726	CN10 vs CK	Depleted	D_1__Planctomycetes; D_2__Planctomycetacia; D_3__Planctomycetales; D_4__Planctomycetaceae; D_5__Pir4 lineage
OTU457	4.99119	4.1954	1.79763	2.33386	0.0196032	0.0406586	CN10 vs CK	Enriched	D_1__Proteobacteria; D_2__Alphaproteobacteria; D_3__Rhodobacterales; D_4__Rhodobacteraceae; D_5__Paracoccus
OTU836	9.45642	-2.61576	1.11259	-2.35105	0.0187204	0.0391905	CN10 vs CK	Depleted	D_1__Chlorobi; D_2__Chlorobia; D_3__Chlorobiales; D_4__OPB56; D_5__uncultured bacterium; D_6__uncultured bacterium
OTU5502	11.8622	2.17716	0.925008	2.35366	0.0185895	0.0391905	CN10 vs CK	Enriched	D_1__Planctomycetes; D_2__OM190; D_3__uncultured bacterium; D_4__uncultured bacterium; D_5__uncultured bacterium; D_6__uncultured bacterium
OTU2646	10.5683	-1.64473	0.684996	-2.40108	0.0163467	0.034873	CN10 vs CK	Depleted	D_1__Actinobacteria; D_2__Acidimicrobiia; D_3__Acidimicrobiales; D_4__uncultured; Ambiguous_taxa; Ambiguous_taxa
OTU1129	102.317	-1.07774	0.447977	-2.40579	0.0161375	0.0347578	CN10 vs CK	Depleted	D_1__Proteobacteria; D_2__Alphaproteobacteria; D_3__Rhodobacterales; D_4__Rhodobacteraceae; D_5__Ruegeria; Ambiguous_taxa
OTU353	33.0169	1.7541	0.725607	2.41743	0.0156305	0.0339925	CN10 vs CK	Enriched	D_1__Proteobacteria; D_2__Alphaproteobacteria; D_3__Rhodobacterales; D_4__Rhodobacteraceae; D_5__Amaricoccus
OTU4195	10.7572	2.32941	0.962015	2.42139	0.0154612	0.033954	CN10 vs CK	Enriched	D_1__Actinobacteria; D_2__Actinobacteria; D_3__Micrococcales; D_4__Microbacteriaceae; D_5__Microbacterium; Ambiguous_taxa
OTU6158	5.7859	4.42454	1.82559	2.42362	0.0153668	0.033954	CN10 vs CK	Enriched	D_1__Proteobacteria; D_2__Gammaproteobacteria; D_3__Xanthomonadales; D_4__JTB255 marine benthic group
OTU3077	11.2005	2.06013	0.847938	2.42957	0.0151166	0.0338613	CN10 vs CK	Enriched	D_1__Proteobacteria; D_2__Deltaproteobacteria; D_3__Myxococcales; D_4__P3OB-42
OTU1837	35.9386	2.8597	1.17286	2.43823	0.0147595	0.0333952	CN10 vs CK	Enriched	D_1__Bacteroidetes; D_2__Flavobacteriia; D_3__Flavobacteriales; D_4__Flavobacteriaceae
OTU1261	5.62197	-2.21613	0.890844	-2.48768	0.012858	0.0293898	CN10 vs CK	Depleted	D_1__Proteobacteria; D_2__Alphaproteobacteria; D_3__Rhodobacterales; D_4__Rhodobacteraceae
OTU6448	5.70333	2.95779	1.18552	2.49493	0.0125981	0.0290926	CN10 vs CK	Enriched	D_1__Proteobacteria; D_2__Deltaproteobacteria; D_3__Bdellovibrionales; D_4__Bdellovibrionaceae; D_5__Bdellovibrio
OTU1319	40.8523	2.99088	1.1935	2.50597	0.0122116	0.0284937	CN10 vs CK	Enriched	D_1__Proteobacteria; D_2__Gammaproteobacteria; D_3__Alteromonadales; D_4__Pseudoalteromonadaceae; D_5__Pseudoalteromonas; D_6__uncultured bacterium
OTU403	4.96286	-2.55773	0.998416	-2.56179	0.0104135	0.024554	CN10 vs CK	Depleted	D_1__Actinobacteria; D_2__Acidimicrobiia; D_3__Acidimicrobiales; D_4__Acidimicrobiales Incertae Sedis; D_5__Candidatus Microthrix; Ambiguous_taxa
OTU2747	5.4204	3.57265	1.37689	2.59472	0.0094667	0.0225589	CN10 vs CK	Enriched	D_1__Planctomycetes; D_2__Planctomycetacia; D_3__Planctomycetales; D_4__Planctomycetaceae; D_5__Planctomyces; D_6__uncultured bacterium
OTU3345	61.981	2.22177	0.854532	2.59999	0.00932274	0.0224548	CN10 vs CK	Enriched	D_1__Bacteroidetes; D_2__Sphingobacteriia; D_3__Sphingobacteriales; D_4__uncultured
OTU1867	417.89	1.95667	0.744477	2.62825	0.00858244	0.0211127	CN10 vs CK	Enriched	D_1__Proteobacteria; D_2__Alphaproteobacteria; D_3__Rhodobacterales; D_4__Rhodobacteraceae; D_5__Amaricoccus
OTU2579	15.829	3.24	1.2344	2.62475	0.00867131	0.0211127	CN10 vs CK	Enriched	D_1__Proteobacteria; D_2__Gammaproteobacteria; D_3__Alteromonadales; D_4__Pseudoalteromonadaceae; D_5__Pseudoalteromonas; Ambiguous_taxa
OTU41	12.2754	1.45467	0.55204	2.63509	0.00841158	0.0209355	CN10 vs CK	Enriched	D_1__Proteobacteria; D_2__Alphaproteobacteria; D_3__Rhodobacterales; D_4__Rhodobacteraceae
OTU140	8.39548	-2.12094	0.788801	-2.68882	0.00717058	0.0184496	CN10 vs CK	Depleted	D_1__Proteobacteria; D_2__Alphaproteobacteria; D_3__Rhodobacterales; D_4__Rhodobacteraceae; D_5__uncultured
OTU51	6.22748	-1.56561	0.583867	-2.68145	0.00733041	0.0184496	CN10 vs CK	Depleted	D_1__Planctomycetes; D_2__Planctomycetacia; D_3__Planctomycetales; D_4__Planctomycetaceae; D_5__Pir4 lineage
OTU1546	35.4997	-1.42973	0.531305	-2.69099	0.0071241	0.0184496	CN10 vs CK	Depleted	D_1__Proteobacteria; D_2__Alphaproteobacteria; D_3__Rhizobiales; D_4__Phyllobacteriaceae
OTU3460	11.8524	2.84026	1.05784	2.68496	0.00725387	0.0184496	CN10 vs CK	Enriched	D_1__Chloroflexi; D_2__Anaerolineae; D_3__Anaerolineales; D_4__Anaerolineaceae; D_5__uncultured; D_6__uncultured bacterium
OTU3462	10.2868	2.51605	0.927851	2.71169	0.00669402	0.0176407	CN10 vs CK	Enriched	D_1__Proteobacteria; D_2__Alphaproteobacteria; D_3__Rhodobacterales; D_4__Rhodobacteraceae; D_5__Amaricoccus
OTU2417	52.7865	1.71825	0.630316	2.72601	0.00641042	0.0170945	CN10 vs CK	Enriched	D_1__Bacteroidetes; D_2__Bacteroidetes Incertae Sedis; D_3__Order II; D_4__Rhodothermaceae; D_5__uncultured
OTU3571	9.80395	-3.36696	1.19696	-2.81292	0.00490938	0.013294	CN10 vs CK	Depleted	D_1__Planctomycetes; D_2__OM190; D_3__uncultured bacterium; D_4__uncultured bacterium; D_5__uncultured bacterium; D_6__uncultured bacterium
OTU2563	7.47168	-2.50228	0.889909	-2.81184	0.00492589	0.013294	CN10 vs CK	Depleted	D_1__Proteobacteria; D_2__Alphaproteobacteria; D_3__Rhizobiales; D_4__Phyllobacteriaceae; D_5__Nitratireductor
OTU717	7.13985	-1.83804	0.646372	-2.84362	0.00446037	0.0123349	CN10 vs CK	Depleted	D_1__Proteobacteria; D_2__Alphaproteobacteria; D_3__Rhodobacterales; D_4__Rhodobacteraceae; D_5__Ruegeria
OTU3204	33.9677	-1.92783	0.668233	-2.88496	0.00391461	0.0109609	CN10 vs CK	Depleted	D_1__Bacteroidetes; D_2__Sphingobacteriia; D_3__Sphingobacteriales; D_4__Saprospiraceae; D_5__Lewinella
OTU6446	5.00615	4.0378	1.39033	2.90421	0.00368179	0.0104395	CN10 vs CK	Enriched	D_1__Planctomycetes; D_2__Planctomycetacia; D_3__Planctomycetales; D_4__Planctomycetaceae; D_5__Planctomyces; D_6__uncultured bacterium
OTU3201	77.3977	2.92	0.985504	2.96295	0.00304711	0.00875066	CN10 vs CK	Enriched	D_1__Proteobacteria; D_2__Gammaproteobacteria; D_3__Gammaproteobacteria Incertae Sedis; D_4__Unknown Family; D_5__uncultured; Ambiguous_taxa
OTU1620	4.77	-2.39318	0.795181	-3.00961	0.00261588	0.00760982	CN10 vs CK	Depleted	D_1__Proteobacteria; D_2__Alphaproteobacteria; D_3__Rhizobiales
OTU3603	11.441	5.37453	1.78158	3.01673	0.00255518	0.00753106	CN10 vs CK	Enriched	D_1__Proteobacteria; D_2__Alphaproteobacteria; D_3__Rickettsiales; D_4__Anaplasmataceae; D_5__Candidatus Xenohaliotis; D_6__uncultured bacterium
OTU1024	21.6503	-2.55185	0.840575	-3.03583	0.00239871	0.00716416	CN10 vs CK	Depleted	D_1__Planctomycetes; D_2__Planctomycetacia; D_3__Planctomycetales; D_4__Planctomycetaceae; D_5__Planctomyces
OTU2045	7.07954	3.42343	1.12592	3.04057	0.00236134	0.00714783	CN10 vs CK	Enriched	D_1__Planctomycetes; D_2__Planctomycetacia; D_3__Planctomycetales; D_4__Planctomycetaceae; D_5__Blastopirellula
OTU2104	5.44098	-2.21386	0.722114	-3.06581	0.00217081	0.00666112	CN10 vs CK	Depleted	D_1__Proteobacteria; D_2__Gammaproteobacteria; D_3__Xanthomonadales; D_4__JTB255 marine benthic group; Ambiguous_taxa; Ambiguous_taxa
OTU5035	11.0828	-2.03805	0.657737	-3.09858	0.00194451	0.00604959	CN10 vs CK	Depleted	D_1__Bacteroidetes; D_2__Flavobacteriia; D_3__Flavobacteriales; D_4__Flavobacteriaceae; D_5__Pricia
OTU5260	8.45725	-1.94772	0.628411	-3.09944	0.00193889	0.00604959	CN10 vs CK	Depleted	D_1__Chloroflexi; D_2__Caldilineae; D_3__Caldilineales; D_4__Caldilineaceae; D_5__uncultured; D_6__uncultured bacterium
OTU2650	10.9875	-2.56498	0.81671	-3.14062	0.00168589	0.00539484	CN10 vs CK	Depleted	D_1__Proteobacteria; D_2__Alphaproteobacteria; D_3__Rhodobacterales; D_4__Rhodobacteraceae
OTU2613	9.33853	-1.74176	0.550771	-3.1624	0.00156474	0.00507973	CN10 vs CK	Depleted	D_1__Proteobacteria; D_2__Alphaproteobacteria; D_3__Rhizobiales; D_4__uncultured
OTU6348	4.46263	4.02658	1.26905	3.17289	0.00150928	0.00497175	CN10 vs CK	Enriched	D_1__Actinobacteria; D_2__Actinobacteria; D_3__Micrococcales; D_4__Microbacteriaceae; D_5__Microbacterium; Ambiguous_taxa
OTU4160	32.7224	1.82727	0.571895	3.19511	0.00139776	0.00471139	CN10 vs CK	Enriched	D_1__Proteobacteria; D_2__Alphaproteobacteria; D_3__Rhodobacterales; D_4__Rhodobacteraceae; D_5__uncultured; D_6__uncultured bacterium
OTU2696	5.92507	2.72047	0.852075	3.19276	0.00140921	0.00471139	CN10 vs CK	Enriched	D_1__Actinobacteria; D_2__Actinobacteria; D_3__Micrococcales; D_4__Demequinaceae; D_5__Lysinimicrobium
OTU5256	7.47324	3.25258	1.01552	3.20287	0.00136067	0.00468909	CN10 vs CK	Enriched	D_1__Planctomycetes; D_2__Planctomycetacia; D_3__Planctomycetales; D_4__Planctomycetaceae; D_5__Rhodopirellula
OTU3892	5.79989	5.07779	1.58267	3.20837	0.00133488	0.00467209	CN10 vs CK	Enriched	D_1__Proteobacteria; D_2__Alphaproteobacteria; D_3__Rhizobiales; D_4__Phyllobacteriaceae
OTU1909	31.0056	2.94704	0.914653	3.22203	0.00127287	0.00452577	CN10 vs CK	Enriched	D_1__Proteobacteria; D_2__Alphaproteobacteria; D_3__Sphingomonadales; D_4__Erythrobacteraceae; D_5__Erythrobacter; D_6__uncultured bacterium
OTU1364	52.2487	-3.36915	1.04182	-3.23391	0.00122108	0.00441165	CN10 vs CK	Depleted	D_1__Firmicutes; D_2__Bacilli; D_3__Lactobacillales; D_4__Streptococcaceae; D_5__Lactococcus; D_6__Lactococcus lactis
OTU2389	6.66518	-2.67669	0.827241	-3.23568	0.00121352	0.00441165	CN10 vs CK	Depleted	D_1__Proteobacteria; D_2__Alphaproteobacteria; D_3__Rhodobacterales; D_4__Rhodobacteraceae
OTU5259	15.0654	2.43722	0.751112	3.24482	0.00117524	0.00438757	CN10 vs CK	Enriched	D_1__Planctomycetes; D_2__Planctomycetacia; D_3__Planctomycetales; D_4__Planctomycetaceae; D_5__Planctomyces; D_6__uncultured bacterium
OTU1351	9.13856	-5.17155	1.5573	-3.32084	0.000897475	0.00340736	CN10 vs CK	Depleted	D_1__Bacteroidetes; D_2__Flavobacteriia; D_3__Flavobacteriales; D_4__Flavobacteriaceae; D_5__Flavobacterium
OTU4447	14.3974	2.4937	0.738164	3.37825	0.000729496	0.00281736	CN10 vs CK	Enriched	D_1__Actinobacteria; D_2__Actinobacteria; D_3__Micrococcales; D_4__Microbacteriaceae; D_5__Microbacterium; Ambiguous_taxa
OTU1023	9.00001	-3.37036	0.987732	-3.41222	0.000644361	0.00253222	CN10 vs CK	Depleted	D_1__Bacteroidetes; D_2__Sphingobacteriia; D_3__Sphingobacteriales; D_4__Saprospiraceae; D_5__uncultured
OTU1935	4.82599	-3.5116	1.02128	-3.43843	0.000585093	0.00234037	CN10 vs CK	Depleted	D_1__Planctomycetes; D_2__Planctomycetacia; D_3__Planctomycetales; D_4__Planctomycetaceae; D_5__Pirellula
OTU571	9.37831	5.08361	1.46723	3.46476	0.00053071	0.00216144	CN10 vs CK	Enriched	D_1__Planctomycetes; D_2__Planctomycetacia; D_3__Planctomycetales; D_4__Planctomycetaceae; D_5__Rhodopirellula
OTU2862	7.26948	-2.25814	0.650628	-3.47071	0.000519085	0.00215324	CN10 vs CK	Depleted	D_1__Proteobacteria; D_2__Alphaproteobacteria; D_3__Rhodobacterales; D_4__Rhodobacteraceae; D_5__uncultured
OTU4156	45.8156	3.12514	0.897936	3.48036	0.000500733	0.00211631	CN10 vs CK	Enriched	D_1__Proteobacteria; D_2__Deltaproteobacteria; D_3__Bradymonadales; D_4__uncultured bacterium; D_5__uncultured bacterium; D_6__uncultured bacterium
OTU3341	43.7947	-2.84579	0.798501	-3.56392	0.000365364	0.00159367	CN10 vs CK	Depleted	D_1__Bacteroidetes; D_2__Sphingobacteriia; D_3__Sphingobacteriales; D_4__Saprospiraceae; D_5__uncultured; D_6__uncultured bacterium
OTU6326	9.74231	3.52466	0.989896	3.56063	0.00036996	0.00159367	CN10 vs CK	Enriched	D_1__Actinobacteria; D_2__Actinobacteria; D_3__Micrococcales; D_4__Microbacteriaceae; Ambiguous_taxa
OTU2171	9.93089	6.55543	1.78996	3.66234	0.000249925	0.00111967	CN10 vs CK	Enriched	D_1__Proteobacteria; D_2__Betaproteobacteria; D_3__Burkholderiales; D_4__Burkholderiaceae; D_5__Pandoraea
OTU3343	61.2472	-3.35738	0.906535	-3.70353	0.000212617	0.000971964	CN10 vs CK	Depleted	D_1__Actinobacteria; D_2__Acidimicrobiia; D_3__Acidimicrobiales; D_4__Acidimicrobiales Incertae Sedis; D_5__Candidatus Microthrix
OTU2647	62.8076	2.96015	0.797484	3.71187	0.000205737	0.000960107	CN10 vs CK	Enriched	D_1__Proteobacteria; D_2__Alphaproteobacteria; D_3__Rhodobacterales; D_4__Rhodobacteraceae; D_5__Amaricoccus
OTU1234	81.1694	-3.90849	1.05097	-3.71895	0.00020005	0.000953432	CN10 vs CK	Depleted	D_1__Proteobacteria; D_2__Alphaproteobacteria; D_3__Rhodobacterales; D_4__Rhodobacteraceae; D_5__Marivita
OTU1779	66.8068	2.10835	0.564328	3.73604	0.00018694	0.000931091	CN10 vs CK	Enriched	D_1__Actinobacteria; D_2__Actinobacteria; D_3__Propionibacteriales; D_4__Nocardioidaceae; D_5__Nocardioides
OTU1654	17.3399	4.3285	1.16034	3.73036	0.000191206	0.000931091	CN10 vs CK	Enriched	D_1__Planctomycetes; D_2__OM190
OTU1153	9.59421	4.52197	1.21133	3.73307	0.00018916	0.000931091	CN10 vs CK	Enriched	D_1__Hydrogenedentes; D_2__uncultured bacterium; D_3__uncultured bacterium; D_4__uncultured bacterium; D_5__uncultured bacterium; D_6__uncultured bacterium
OTU430	29.5855	-2.33885	0.584884	-3.99883	6.36565e-05	0.000331606	CN10 vs CK	Depleted	D_1__Proteobacteria; D_2__Alphaproteobacteria; D_3__Rhodobacterales; D_4__Rhodobacteraceae
OTU5013	5.32855	-5.61606	1.38772	-4.04697	5.18849e-05	0.000287539	CN10 vs CK	Depleted	D_1__Parcubacteria; D_2__Candidatus Magasanikbacteria; D_3__uncultured bacterium; D_4__uncultured bacterium; D_5__uncultured bacterium; D_6__uncultured bacterium
OTU1940	5.56669	-5.13867	1.27259	-4.03798	5.39135e-05	0.000287539	CN10 vs CK	Depleted	D_1__Bacteroidetes; D_2__Flavobacteriia; D_3__Flavobacteriales; D_4__Flavobacteriaceae
OTU711	33.3543	-2.94484	0.72846	-4.04255	5.28725e-05	0.000287539	CN10 vs CK	Depleted	D_1__Bacteroidetes; D_2__Sphingobacteriia; D_3__Sphingobacteriales; D_4__Saprospiraceae; D_5__Lewinella; D_6__Lewinella nigricans
OTU4914	6.15137	5.91701	1.45592	4.06412	4.8215e-05	0.000276927	CN10 vs CK	Enriched	D_1__Actinobacteria; D_2__Actinobacteria; D_3__Micrococcales; D_4__Microbacteriaceae
OTU336	8.55468	-3.09098	0.754208	-4.09831	4.16175e-05	0.000245324	CN10 vs CK	Depleted	D_1__Proteobacteria; D_2__Alphaproteobacteria; D_3__Rhizobiales; D_4__Hyphomicrobiaceae; D_5__Maritalea; Ambiguous_taxa
OTU1142	20.8369	4.71841	1.14963	4.10427	4.05601e-05	0.000245324	CN10 vs CK	Enriched	D_1__Proteobacteria; D_2__Alphaproteobacteria; D_3__Rhodobacterales; D_4__Rhodobacteraceae; D_5__Amaricoccus; D_6__uncultured bacterium
OTU3604	8.28868	6.32398	1.54125	4.10314	4.0758e-05	0.000245324	CN10 vs CK	Enriched	D_1__Proteobacteria; D_2__Alphaproteobacteria; D_3__Alphaproteobacteria Incertae Sedis; D_4__uncultured; D_5__uncultured bacterium; D_6__uncultured bacterium
OTU2263	263.535	5.16374	1.24787	4.13805	3.50275e-05	0.000224176	CN10 vs CK	Enriched	D_1__Proteobacteria; D_2__Deltaproteobacteria; D_3__Myxococcales; D_4__Nannocystaceae
OTU2546	211.6	7.19185	1.67602	4.29104	1.77839e-05	0.000117164	CN10 vs CK	Enriched	D_1__Proteobacteria; D_2__Gammaproteobacteria; D_3__Thiotrichales; D_4__Thiotrichaceae; D_5__Leucothrix
OTU2450	10.2906	-3.59486	0.827137	-4.34614	1.38552e-05	9.40475e-05	CN10 vs CK	Depleted	D_1__Actinobacteria; D_2__Acidimicrobiia; D_3__Acidimicrobiales; D_4__Sva0996 marine group
OTU703	68.6089	3.58034	0.815671	4.38944	1.13641e-05	7.95487e-05	CN10 vs CK	Enriched	D_1__Actinobacteria; D_2__Actinobacteria; D_3__Micrococcales; D_4__Microbacteriaceae; D_5__Microbacterium; Ambiguous_taxa
OTU2242	15.2354	-2.99868	0.670343	-4.47335	7.70023e-06	5.56404e-05	CN10 vs CK	Depleted	D_1__Planctomycetes; D_2__Planctomycetacia; D_3__Planctomycetales; D_4__Planctomycetaceae; D_5__Rhodopirellula; D_6__uncultured organism
OTU619	30.0643	3.62706	0.803723	4.51282	6.39705e-06	4.77646e-05	CN10 vs CK	Enriched	D_1__Bacteroidetes; D_2__Flavobacteriia; D_3__Flavobacteriales; D_4__Flavobacteriaceae; D_5__Winogradskyella; D_6__uncultured bacterium
OTU3512	9.39957	-3.90302	0.861572	-4.53011	5.89524e-06	4.55357e-05	CN10 vs CK	Depleted	D_1__Proteobacteria; D_2__Alphaproteobacteria; D_3__Rhodobacterales; D_4__Rhodobacteraceae; D_5__Roseivivax
OTU242	19.9312	6.20522	1.28824	4.81684	1.45853e-06	1.16682e-05	CN10 vs CK	Enriched	D_1__Actinobacteria; D_2__Actinobacteria; D_3__Micrococcales; D_4__Intrasporangiaceae
OTU2773	15.2886	5.78363	1.19267	4.8493	1.23896e-06	1.02788e-05	CN10 vs CK	Enriched	D_1__Bacteroidetes; D_2__Cytophagia; D_3__Cytophagales; D_4__Flammeovirgaceae; D_5__Flexithrix; Ambiguous_taxa
OTU485	8.48416	-3.25749	0.670581	-4.85772	1.18747e-06	1.02305e-05	CN10 vs CK	Depleted	D_1__Proteobacteria; D_2__Alphaproteobacteria; D_3__Rhodobacterales; D_4__Rhodobacteraceae; D_5__Oceanicola
OTU3199	129.197	4.81648	0.985522	4.88724	1.02258e-06	9.16229e-06	CN10 vs CK	Enriched	D_1__Saccharibacteria; D_2__uncultured bacterium; D_3__uncultured bacterium; D_4__uncultured bacterium; D_5__uncultured bacterium; D_6__uncultured bacterium
OTU743	910.539	-8.00122	1.63312	-4.89934	9.61605e-07	8.97498e-06	CN10 vs CK	Depleted	D_1__Proteobacteria; D_2__Alphaproteobacteria; D_3__Rhodobacterales; D_4__Rhodobacteraceae; D_5__Donghicola
OTU5258	306.936	-8.11073	1.65221	-4.90901	9.15363e-07	8.91484e-06	CN10 vs CK	Depleted	D_1__Proteobacteria; D_2__Gammaproteobacteria; D_3__Pseudomonadales; D_4__Moraxellaceae; D_5__Acinetobacter
OTU161	29.7151	3.82142	0.754908	5.0621	4.14663e-07	4.22203e-06	CN10 vs CK	Enriched	D_1__Proteobacteria; D_2__Alphaproteobacteria; D_3__Rhodobacterales; D_4__Rhodobacteraceae; Ambiguous_taxa; Ambiguous_taxa
OTU614	13.6049	-3.00657	0.589388	-5.10118	3.37547e-07	3.6005e-06	CN10 vs CK	Depleted	D_1__Proteobacteria; D_2__Alphaproteobacteria; D_3__Rhodobacterales; D_4__Rhodobacteraceae; D_5__uncultured
OTU681	21.4196	-2.50718	0.490087	-5.1158	3.12419e-07	3.6005e-06	CN10 vs CK	Depleted	D_1__Proteobacteria; D_2__Alphaproteobacteria; D_3__Rhodobacterales; D_4__Rhodobacteraceae
OTU889	108.938	7.51896	1.47149	5.10977	3.22551e-07	3.6005e-06	CN10 vs CK	Enriched	D_1__Actinobacteria; D_2__Actinobacteria; D_3__Micrococcales; D_4__Intrasporangiaceae; D_5__Ornithinimicrobium; Ambiguous_taxa
OTU1759	81.6479	5.0331	0.968573	5.19641	2.03175e-07	2.5284e-06	CN10 vs CK	Enriched	D_1__Proteobacteria; D_2__Alphaproteobacteria; D_3__Rhodobacterales; D_4__Rhodobacteraceae
OTU3602	27.9311	6.64837	1.24951	5.32077	1.0333e-07	1.36152e-06	CN10 vs CK	Enriched	D_1__Planctomycetes; D_2__OM190
OTU1990	40.3033	6.22988	1.12139	5.5555	2.76816e-08	3.87543e-07	CN10 vs CK	Enriched	D_1__Proteobacteria; D_2__Alphaproteobacteria; D_3__Rhodobacterales; D_4__Rhodobacteraceae; D_5__uncultured
OTU1879	1228.16	4.40799	0.791657	5.56805	2.57604e-08	3.84689e-07	CN10 vs CK	Enriched	D_1__Actinobacteria; D_2__Actinobacteria; D_3__Micrococcales; D_4__Microbacteriaceae; D_5__Microbacterium; Ambiguous_taxa
OTU3246	17.974	-7.3962	1.32112	-5.59844	2.16295e-08	3.46073e-07	CN10 vs CK	Depleted	D_1__Chloroflexi; D_2__Caldilineae; D_3__Caldilineales; D_4__Caldilineaceae; D_5__uncultured; D_6__uncultured bacterium
OTU5936	12.6728	-4.42688	0.780818	-5.66954	1.4318e-08	2.46711e-07	CN10 vs CK	Depleted	D_1__Proteobacteria; D_2__Alphaproteobacteria; D_3__Rhodobacterales; D_4__Rhodobacteraceae; D_5__Donghicola
OTU1514	82.1224	5.69465	0.996526	5.7145	1.10024e-08	2.05378e-07	CN10 vs CK	Enriched	D_1__Proteobacteria; D_2__Alphaproteobacteria; D_3__Rhodobacterales; D_4__Rhodobacteraceae; D_5__Paracoccus
OTU2701	43.094	4.60108	0.79099	5.81686	5.9965e-09	1.22111e-07	CN10 vs CK	Enriched	D_1__Bacteroidetes; D_2__Flavobacteriia; D_3__Flavobacteriales; D_4__Flavobacteriaceae; D_5__Winogradskyella; Ambiguous_taxa
OTU1300	78.7953	-3.32194	0.566847	-5.86039	4.61786e-09	1.0344e-07	CN10 vs CK	Depleted	D_1__Actinobacteria; D_2__Acidimicrobiia; D_3__Acidimicrobiales; D_4__Acidimicrobiaceae; D_5__Ilumatobacter
OTU2327	64.8486	5.48901	0.908365	6.04274	1.51523e-09	3.77125e-08	CN10 vs CK	Enriched	D_1__Actinobacteria; D_2__Actinobacteria; D_3__Propionibacteriales; D_4__Propionibacteriaceae; D_5__Tessaracoccus
OTU2090	40.307	6.28635	1.02633	6.12509	9.06297e-10	2.53763e-08	CN10 vs CK	Enriched	D_1__Actinobacteria; D_2__Actinobacteria; D_3__Micrococcales; D_4__Microbacteriaceae; D_5__Microbacterium; Ambiguous_taxa
OTU412	84.4994	6.77875	1.09005	6.21878	5.01045e-10	1.60334e-08	CN10 vs CK	Enriched	D_1__Actinobacteria; D_2__Actinobacteria; D_3__Micrococcales; D_4__Bogoriellaceae; D_5__Georgenia
OTU1075	23.5622	-3.62837	0.55199	-6.57326	4.92263e-11	1.83778e-09	CN10 vs CK	Depleted	D_1__Proteobacteria; D_2__Alphaproteobacteria; D_3__Rhodobacterales; D_4__Rhodobacteraceae; D_5__Sedimentitalea
OTU1528	13.188	-6.94649	1.02435	-6.78135	1.19056e-11	5.33369e-10	CN10 vs CK	Depleted	D_1__Planctomycetes; D_2__Planctomycetacia; D_3__Planctomycetales; D_4__Planctomycetaceae; D_5__Blastopirellula
OTU2748	336.756	3.20932	0.38641	8.30547	9.94234e-17	5.56771e-15	CN10 vs CK	Enriched	D_1__Bacteroidetes; D_2__Flavobacteriia; D_3__Flavobacteriales; D_4__Flavobacteriaceae; D_5__Muricauda
OTU1332	171.235	6.07928	0.724935	8.38597	5.03104e-17	3.75651e-15	CN10 vs CK	Enriched	D_1__Actinobacteria; D_2__Actinobacteria; D_3__Micrococcales; D_4__Microbacteriaceae; D_5__Microbacterium; Ambiguous_taxa
OTU1316	206.557	5.86966	0.672049	8.73398	2.45868e-18	2.75372e-16	CN10 vs CK	Enriched	D_1__Proteobacteria; D_2__Alphaproteobacteria; D_3__Rhodobacterales; D_4__Rhodobacteraceae
OTU778	229.754	4.51054	0.482809	9.34229	9.42684e-21	2.11161e-18	CN10 vs CK	Enriched	D_1__Actinobacteria; D_2__Actinobacteria; D_3__Micrococcales; D_4__Demequinaceae; D_5__Lysinimicrobium
OTU5033	7.84609	2.67473	1.14001	2.34623	0.0189645	0.0322947	CN15 vs CK	Enriched	D_1__Planctomycetes; D_2__Phycisphaerae; D_3__Phycisphaerales; D_4__Phycisphaeraceae; D_5__SM1A02
OTU3607	14.5464	1.75501	0.736962	2.38142	0.0172462	0.029583	CN15 vs CK	Enriched	D_1__Planctomycetes; D_2__Phycisphaerae; D_3__Phycisphaerales; D_4__Phycisphaeraceae; D_5__SM1A02; D_6__uncultured organism
OTU2115	9.14987	-1.30278	0.544988	-2.39047	0.016827	0.029076	CN15 vs CK	Depleted	D_1__Proteobacteria; D_2__Alphaproteobacteria; D_3__Rhizobiales; D_4__Methylocystaceae; D_5__Pleomorphomonas
OTU1779	52.4448	1.42493	0.587699	2.42459	0.0153255	0.0266778	CN15 vs CK	Enriched	D_1__Actinobacteria; D_2__Actinobacteria; D_3__Propionibacteriales; D_4__Nocardioidaceae; D_5__Nocardioides
OTU3339	24.5585	-2.90429	1.19461	-2.43116	0.0150507	0.0265002	CN15 vs CK	Depleted	D_1__Proteobacteria; D_2__Deltaproteobacteria; D_3__Oligoflexales; D_4__Oligoflexaceae
OTU2295	13.1944	2.16377	0.890546	2.42971	0.0151108	0.0265002	CN15 vs CK	Enriched	D_1__Proteobacteria; D_2__Alphaproteobacteria; D_3__Caulobacterales; D_4__Hyphomonadaceae; D_5__Hyphomonas; D_6__uncultured bacterium
OTU872	15.4762	-1.47804	0.60203	-2.45509	0.0140848	0.0250752	CN15 vs CK	Depleted	D_1__Proteobacteria; D_2__Alphaproteobacteria; D_3__Rhizobiales; D_4__Hyphomicrobiaceae; D_5__Devosia; D_6__uncultured bacterium
OTU1481	42.7909	-1.15302	0.468268	-2.4623	0.0138049	0.0247645	CN15 vs CK	Depleted	D_1__Proteobacteria; D_2__Alphaproteobacteria; D_3__Rhizobiales; D_4__Phyllobacteriaceae; D_5__Hoeflea; Ambiguous_taxa
OTU2331	10.0191	-1.42826	0.576223	-2.47867	0.0131874	0.0238971	CN15 vs CK	Depleted	D_1__Proteobacteria; D_2__Alphaproteobacteria; D_3__Rhodobacterales; D_4__Rhodobacteraceae
OTU2583	9.82209	1.79598	0.72483	2.4778	0.0132197	0.0238971	CN15 vs CK	Enriched	D_1__Proteobacteria; D_2__Alphaproteobacteria; D_3__Rhodospirillales; D_4__Rhodospirillales Incertae Sedis; D_5__Candidatus Alysiosphaera; D_6__uncultured alpha proteobacterium
OTU1142	22.4427	4.47789	1.79401	2.49603	0.0125592	0.023058	CN15 vs CK	Enriched	D_1__Proteobacteria; D_2__Alphaproteobacteria; D_3__Rhodobacterales; D_4__Rhodobacteraceae; D_5__Amaricoccus; D_6__uncultured bacterium
OTU4647	4.76629	-2.13805	0.84524	-2.52952	0.011422	0.0211352	CN15 vs CK	Depleted	D_1__Proteobacteria; D_2__Deltaproteobacteria; D_3__Bradymonadales
OTU2090	5.82228	3.26683	1.29071	2.53104	0.0113726	0.0211352	CN15 vs CK	Enriched	D_1__Actinobacteria; D_2__Actinobacteria; D_3__Micrococcales; D_4__Microbacteriaceae; D_5__Microbacterium; Ambiguous_taxa
OTU2571	9.62912	-2.73958	1.07224	-2.55502	0.0106181	0.0199621	CN15 vs CK	Depleted	D_1__Proteobacteria; D_2__Gammaproteobacteria; D_3__Enterobacteriales; D_4__Enterobacteriaceae; D_5__Escherichia-Shigella; D_6__uncultured bacterium
OTU3204	47.8733	-1.21914	0.476639	-2.55779	0.010534	0.0199621	CN15 vs CK	Depleted	D_1__Bacteroidetes; D_2__Sphingobacteriia; D_3__Sphingobacteriales; D_4__Saprospiraceae; D_5__Lewinella
OTU3199	68.9444	3.59674	1.3961	2.57628	0.00998683	0.0190805	CN15 vs CK	Enriched	D_1__Saccharibacteria; D_2__uncultured bacterium; D_3__uncultured bacterium; D_4__uncultured bacterium; D_5__uncultured bacterium; D_6__uncultured bacterium
OTU2862	9.13119	-1.95137	0.705063	-2.76766	0.00564607	0.0108756	CN15 vs CK	Depleted	D_1__Proteobacteria; D_2__Alphaproteobacteria; D_3__Rhodobacterales; D_4__Rhodobacteraceae; D_5__uncultured
OTU1332	18.2302	2.53347	0.908052	2.79001	0.00527071	0.0102365	CN15 vs CK	Enriched	D_1__Actinobacteria; D_2__Actinobacteria; D_3__Micrococcales; D_4__Microbacteriaceae; D_5__Microbacterium; Ambiguous_taxa
OTU1654	7.69984	2.82897	1.0011	2.82587	0.00471529	0.00923412	CN15 vs CK	Enriched	D_1__Planctomycetes; D_2__OM190
OTU2773	5.0011	3.89408	1.36425	2.85436	0.00431233	0.00851595	CN15 vs CK	Enriched	D_1__Bacteroidetes; D_2__Cytophagia; D_3__Cytophagales; D_4__Flammeovirgaceae; D_5__Flexithrix; Ambiguous_taxa
OTU2666	6.69956	3.37997	1.15472	2.9271	0.0034214	0.0068138	CN15 vs CK	Enriched	D_1__Proteobacteria; D_2__Alphaproteobacteria; D_3__Parvularculales; D_4__Parvularculaceae
OTU1898	8.7222	2.45528	0.836157	2.93639	0.00332059	0.00666956	CN15 vs CK	Enriched	D_1__Proteobacteria; D_2__Alphaproteobacteria; D_3__Rhodobacterales; D_4__Rhodobacteraceae
OTU1234	94.4986	-3.57211	1.21292	-2.94503	0.00322918	0.00654188	CN15 vs CK	Depleted	D_1__Proteobacteria; D_2__Alphaproteobacteria; D_3__Rhodobacterales; D_4__Rhodobacteraceae; D_5__Marivita
OTU1561	380.176	-4.46881	1.49597	-2.98723	0.00281518	0.00575275	CN15 vs CK	Depleted	D_1__Tenericutes; D_2__Mollicutes; D_3__Mycoplasmatales; D_4__Mycoplasmataceae; D_5__Candidatus Bacilloplasma; D_6__uncultured bacterium
OTU149	6.87276	-3.87656	1.2918	-3.00091	0.00269178	0.00554885	CN15 vs CK	Depleted	D_1__Proteobacteria; D_2__Gammaproteobacteria; D_3__Vibrionales; D_4__Vibrionaceae; D_5__Photobacterium
OTU4447	13.7049	2.16934	0.719743	3.01404	0.0025779	0.00536113	CN15 vs CK	Enriched	D_1__Actinobacteria; D_2__Actinobacteria; D_3__Micrococcales; D_4__Microbacteriaceae; D_5__Microbacterium; Ambiguous_taxa
OTU3519	6.42602	2.24308	0.737273	3.0424	0.002347	0.0049245	CN15 vs CK	Enriched	D_1__Proteobacteria; D_2__Deltaproteobacteria; D_3__Myxococcales; D_4__Polyangiaceae
OTU282	10.8276	-4.05297	1.32829	-3.05127	0.00227874	0.00482437	CN15 vs CK	Depleted	D_1__Proteobacteria; D_2__Gammaproteobacteria; D_3__Thiotrichales; D_4__Francisellaceae; D_5__Francisella; Ambiguous_taxa
OTU759	7.69005	4.51984	1.4761	3.06201	0.00219855	0.0046969	CN15 vs CK	Enriched	D_1__Bacteroidetes; D_2__Flavobacteriia; D_3__Flavobacteriales; D_4__Flavobacteriaceae; D_5__Muricauda; Ambiguous_taxa
OTU1742	9.5204	5.55804	1.79785	3.09148	0.00199159	0.00429379	CN15 vs CK	Enriched	D_1__Acidobacteria; D_2__Holophagae; D_3__Acanthopleuribacterales; D_4__Acanthopleuribacteraceae; D_5__Acanthopleuribacter; D_6__uncultured bacterium
OTU1153	6.51154	3.71655	1.18957	3.1243	0.00178231	0.00387818	CN15 vs CK	Enriched	D_1__Hydrogenedentes; D_2__uncultured bacterium; D_3__uncultured bacterium; D_4__uncultured bacterium; D_5__uncultured bacterium; D_6__uncultured bacterium
OTU3892	5.16566	4.65287	1.47278	3.15924	0.00158181	0.00347406	CN15 vs CK	Enriched	D_1__Proteobacteria; D_2__Alphaproteobacteria; D_3__Rhizobiales; D_4__Phyllobacteriaceae
OTU2420	1435.67	-3.21387	1.00987	-3.18248	0.00146021	0.00323727	CN15 vs CK	Depleted	D_1__Proteobacteria; D_2__Deltaproteobacteria; D_3__Bradymonadales; Ambiguous_taxa; Ambiguous_taxa; Ambiguous_taxa
OTU5498	5.94614	4.87852	1.53143	3.18559	0.00144458	0.0032331	CN15 vs CK	Enriched	D_1__Planctomycetes; D_2__Planctomycetacia; D_3__Planctomycetales; D_4__Planctomycetaceae; D_5__Rhodopirellula
OTU63	5.99614	5.6335	1.75053	3.21818	0.00129009	0.00291511	CN15 vs CK	Enriched	D_1__Verrucomicrobia; D_2__Verrucomicrobiae; D_3__Verrucomicrobiales; D_4__DEV007
OTU4157	1080.01	-2.91928	0.895889	-3.25853	0.00111992	0.00255515	CN15 vs CK	Depleted	D_1__Proteobacteria; D_2__Deltaproteobacteria; D_3__Bradymonadales; D_4__uncultured bacterium; D_5__uncultured bacterium; D_6__uncultured bacterium
OTU1316	57.8555	3.6812	1.12527	3.27139	0.00107019	0.00246563	CN15 vs CK	Enriched	D_1__Proteobacteria; D_2__Alphaproteobacteria; D_3__Rhodobacterales; D_4__Rhodobacteraceae
OTU3774	5.91441	4.87152	1.47427	3.30437	0.000951887	0.00221479	CN15 vs CK	Enriched	D_1__Proteobacteria; D_2__Alphaproteobacteria; D_3__Rhodobacterales; D_4__Rhodobacteraceae; D_5__Amaricoccus
OTU5013	6.49928	-4.67767	1.41152	-3.31393	0.000919955	0.00216189	CN15 vs CK	Depleted	D_1__Parcubacteria; D_2__Candidatus Magasanikbacteria; D_3__uncultured bacterium; D_4__uncultured bacterium; D_5__uncultured bacterium; D_6__uncultured bacterium
OTU5037	7.46439	5.20958	1.54991	3.36122	0.000775998	0.00184202	CN15 vs CK	Enriched	D_1__Proteobacteria; D_2__Deltaproteobacteria; D_3__SAR324 clade(Marine group B); D_4__uncultured bacterium; D_5__uncultured bacterium; D_6__uncultured bacterium
OTU140	10.0051	-2.24797	0.660129	-3.40535	0.000660803	0.00158458	CN15 vs CK	Depleted	D_1__Proteobacteria; D_2__Alphaproteobacteria; D_3__Rhodobacterales; D_4__Rhodobacteraceae; D_5__uncultured
OTU1569	12.4025	2.61084	0.759028	3.43971	0.00058233	0.0014108	CN15 vs CK	Enriched	D_1__Proteobacteria; D_2__Gammaproteobacteria; D_3__Cellvibrionales; D_4__Halieaceae; D_5__Haliea
OTU61	5.7623	4.11848	1.1951	3.44613	0.000568672	0.00139206	CN15 vs CK	Enriched	D_1__Planctomycetes; D_2__OM190; D_3__uncultured bacterium; D_4__uncultured bacterium; D_5__uncultured bacterium; D_6__uncultured bacterium
OTU3602	4.98293	3.88342	1.12344	3.45674	0.00054676	0.00135251	CN15 vs CK	Enriched	D_1__Planctomycetes; D_2__OM190
OTU1867	431.379	1.77289	0.509663	3.47856	0.000504122	0.0012603	CN15 vs CK	Enriched	D_1__Proteobacteria; D_2__Alphaproteobacteria; D_3__Rhodobacterales; D_4__Rhodobacteraceae; D_5__Amaricoccus
OTU2045	6.82204	3.20005	0.914697	3.49848	0.000467919	0.00118238	CN15 vs CK	Enriched	D_1__Planctomycetes; D_2__Planctomycetacia; D_3__Planctomycetales; D_4__Planctomycetaceae; D_5__Blastopirellula
OTU4391	4.42921	5.20883	1.48632	3.50452	0.000457427	0.00116843	CN15 vs CK	Enriched	D_1__Proteobacteria; D_2__Deltaproteobacteria; D_3__Myxococcales; D_4__Blfdi19; D_5__uncultured bacterium; D_6__uncultured bacterium
OTU1957	5.25006	5.44127	1.54844	3.51403	0.000441356	0.00113976	CN15 vs CK	Enriched	D_1__Proteobacteria; D_2__Alphaproteobacteria; D_3__Rhodobacterales; D_4__Rhodobacteraceae; D_5__Amaricoccus
OTU3460	15.8917	3.07869	0.874479	3.5206	0.000430564	0.00112425	CN15 vs CK	Enriched	D_1__Chloroflexi; D_2__Anaerolineae; D_3__Anaerolineales; D_4__Anaerolineaceae; D_5__uncultured; D_6__uncultured bacterium
OTU8516	4.70861	4.53991	1.28933	3.52115	0.000429683	0.00112425	CN15 vs CK	Enriched	D_1__Proteobacteria; D_2__Alphaproteobacteria; D_3__Rhodobacterales; D_4__Rhodobacteraceae; D_5__Rhodovulum
OTU1268	6.74392	5.79832	1.64536	3.52405	0.000425	0.00112425	CN15 vs CK	Enriched	D_1__Proteobacteria; D_2__Alphaproteobacteria; D_3__Alphaproteobacteria Incertae Sedis; D_4__Unknown Family; D_5__uncultured; D_6__uncultured organism
OTU5502	21.0477	2.84325	0.804956	3.53219	0.000412141	0.00111325	CN15 vs CK	Enriched	D_1__Planctomycetes; D_2__OM190; D_3__uncultured bacterium; D_4__uncultured bacterium; D_5__uncultured bacterium; D_6__uncultured bacterium
OTU1806	6.7818	-3.94733	1.11557	-3.53839	0.00040257	0.00110004	CN15 vs CK	Depleted	D_1__Proteobacteria; D_2__Alphaproteobacteria; D_3__Rhodobacterales; D_4__Rhodobacteraceae; D_5__uncultured
OTU1689	5.45518	-2.51908	0.71159	-3.54007	0.000400016	0.00110004	CN15 vs CK	Depleted	D_1__Planctomycetes; D_2__Planctomycetacia; D_3__Planctomycetales; D_4__Planctomycetaceae; D_5__Pirellula; D_6__uncultured bacterium
OTU2171	6.99861	5.85627	1.63105	3.5905	0.000330049	0.00092335	CN15 vs CK	Enriched	D_1__Proteobacteria; D_2__Betaproteobacteria; D_3__Burkholderiales; D_4__Burkholderiaceae; D_5__Pandoraea
OTU3432	10.9012	-1.93519	0.537972	-3.59719	0.000321675	0.000910766	CN15 vs CK	Depleted	D_1__Proteobacteria; D_2__Alphaproteobacteria; D_3__Rhizobiales; D_4__Phyllobacteriaceae
OTU2004	8.32071	-2.33613	0.646551	-3.61322	0.00030242	0.00086669	CN15 vs CK	Depleted	D_1__Proteobacteria; D_2__Alphaproteobacteria; D_3__Rhizobiales; D_4__Rhodobiaceae; D_5__Anderseniella; Ambiguous_taxa
OTU571	14.9562	5.57123	1.51071	3.68782	0.000226185	0.000656215	CN15 vs CK	Enriched	D_1__Planctomycetes; D_2__Planctomycetacia; D_3__Planctomycetales; D_4__Planctomycetaceae; D_5__Rhodopirellula
OTU4915	7.06265	-3.78058	1.00872	-3.74789	0.000178327	0.000523835	CN15 vs CK	Depleted	D_1__Chlorobi; D_2__Chlorobia; D_3__Chlorobiales; D_4__OPB56; D_5__uncultured bacterium; D_6__uncultured bacterium
OTU6138	10.7583	4.5734	1.21516	3.76362	0.000167472	0.000498177	CN15 vs CK	Enriched	D_1__Actinobacteria; D_2__Actinobacteria; D_3__Micrococcales; D_4__Demequinaceae; D_5__Lysinimicrobium
OTU2646	9.7594	-3.0376	0.806004	-3.76871	0.000164092	0.00049438	CN15 vs CK	Depleted	D_1__Actinobacteria; D_2__Acidimicrobiia; D_3__Acidimicrobiales; D_4__uncultured; Ambiguous_taxa; Ambiguous_taxa
OTU1129	109.453	-1.36537	0.361839	-3.77341	0.000161032	0.00049146	CN15 vs CK	Depleted	D_1__Proteobacteria; D_2__Alphaproteobacteria; D_3__Rhodobacterales; D_4__Rhodobacteraceae; D_5__Ruegeria; Ambiguous_taxa
OTU5258	380.01	-7.58368	1.9881	-3.81455	0.000136433	0.000422984	CN15 vs CK	Depleted	D_1__Proteobacteria; D_2__Gammaproteobacteria; D_3__Pseudomonadales; D_4__Moraxellaceae; D_5__Acinetobacter
OTU2613	9.66434	-2.47043	0.647744	-3.81389	0.000136795	0.000422984	CN15 vs CK	Depleted	D_1__Proteobacteria; D_2__Alphaproteobacteria; D_3__Rhizobiales; D_4__uncultured
OTU703	48.3135	2.86128	0.746756	3.83161	0.000127305	0.000409608	CN15 vs CK	Enriched	D_1__Actinobacteria; D_2__Actinobacteria; D_3__Micrococcales; D_4__Microbacteriaceae; D_5__Microbacterium; Ambiguous_taxa
OTU301	9.03145	5.49081	1.43423	3.82839	0.000128983	0.000409608	CN15 vs CK	Enriched	D_1__Proteobacteria; D_2__Alphaproteobacteria; D_3__Rhodobacterales; D_4__Rhodobacteraceae
OTU161	22.1255	3.16211	0.813254	3.88822	0.00010098	0.000329588	CN15 vs CK	Enriched	D_1__Proteobacteria; D_2__Alphaproteobacteria; D_3__Rhodobacterales; D_4__Rhodobacteraceae; Ambiguous_taxa; Ambiguous_taxa
OTU3433	5.07504	5.41362	1.38286	3.91481	9.04753e-05	0.00029946	CN15 vs CK	Enriched	D_1__Proteobacteria; D_2__Deltaproteobacteria; D_3__Myxococcales; D_4__Blfdi19; D_5__uncultured bacterium; D_6__uncultured bacterium
OTU5989	4.4571	5.21497	1.32102	3.94768	7.8912e-05	0.000264919	CN15 vs CK	Enriched	D_1__Planctomycetes; D_2__Phycisphaerae; D_3__Phycisphaerales; D_4__Phycisphaeraceae; D_5__SM1A02; D_6__uncultured organism
OTU4156	162.148	4.75938	1.20444	3.95153	7.76518e-05	0.000264466	CN15 vs CK	Enriched	D_1__Proteobacteria; D_2__Deltaproteobacteria; D_3__Bradymonadales; D_4__uncultured bacterium; D_5__uncultured bacterium; D_6__uncultured bacterium
OTU2263	542.892	5.9381	1.48913	3.98763	6.67372e-05	0.000230636	CN15 vs CK	Enriched	D_1__Proteobacteria; D_2__Deltaproteobacteria; D_3__Myxococcales; D_4__Nannocystaceae
OTU1990	14.6022	4.50584	1.12429	4.00771	6.13111e-05	0.000215046	CN15 vs CK	Enriched	D_1__Proteobacteria; D_2__Alphaproteobacteria; D_3__Rhodobacterales; D_4__Rhodobacteraceae; D_5__uncultured
OTU5256	16.2201	4.20263	1.04721	4.01315	5.99143e-05	0.000213331	CN15 vs CK	Enriched	D_1__Planctomycetes; D_2__Planctomycetacia; D_3__Planctomycetales; D_4__Planctomycetaceae; D_5__Rhodopirellula
OTU3803	6.59579	5.02606	1.23749	4.06148	4.87624e-05	0.000176295	CN15 vs CK	Enriched	D_1__Actinobacteria; D_2__Actinobacteria; D_3__Micrococcales; D_4__Demequinaceae; D_5__Lysinimicrobium
OTU3603	47.5769	7.25629	1.76644	4.10785	3.99353e-05	0.000146637	CN15 vs CK	Enriched	D_1__Proteobacteria; D_2__Alphaproteobacteria; D_3__Rickettsiales; D_4__Anaplasmataceae; D_5__Candidatus Xenohaliotis; D_6__uncultured bacterium
OTU6326	13.6039	3.78465	0.91582	4.13252	3.58806e-05	0.00013384	CN15 vs CK	Enriched	D_1__Actinobacteria; D_2__Actinobacteria; D_3__Micrococcales; D_4__Microbacteriaceae; Ambiguous_taxa
OTU143	105.736	-6.8969	1.64939	-4.18149	2.8961e-05	0.000112857	CN15 vs CK	Depleted	D_1__Proteobacteria; D_2__Gammaproteobacteria; D_3__Pseudomonadales; D_4__Moraxellaceae; D_5__Acinetobacter
OTU5260	8.63741	-3.09445	0.741153	-4.17518	2.97751e-05	0.000112857	CN15 vs CK	Depleted	D_1__Chloroflexi; D_2__Caldilineae; D_3__Caldilineales; D_4__Caldilineaceae; D_5__uncultured; D_6__uncultured bacterium
OTU2389	7.39732	-2.81531	0.673367	-4.18095	2.90299e-05	0.000112857	CN15 vs CK	Depleted	D_1__Proteobacteria; D_2__Alphaproteobacteria; D_3__Rhodobacterales; D_4__Rhodobacteraceae
OTU2962	6.14653	5.68571	1.36137	4.17645	2.96091e-05	0.000112857	CN15 vs CK	Enriched	D_1__Proteobacteria; D_2__Deltaproteobacteria; D_3__Myxococcales; D_4__Blfdi19; D_5__uncultured bacterium; D_6__uncultured bacterium
OTU3511	5.77759	5.5793	1.32151	4.22191	2.42245e-05	9.81508e-05	CN15 vs CK	Enriched	D_1__Proteobacteria; D_2__Alphaproteobacteria; D_3__Rhodobacterales; D_4__Rhodobacteraceae
OTU836	9.32185	-5.65346	1.32545	-4.2653	1.9963e-05	8.23038e-05	CN15 vs CK	Depleted	D_1__Chlorobi; D_2__Chlorobia; D_3__Chlorobiales; D_4__OPB56; D_5__uncultured bacterium; D_6__uncultured bacterium
OTU2705	4.64379	5.29051	1.22824	4.3074	1.65185e-05	6.93187e-05	CN15 vs CK	Enriched	D_1__Bacteroidetes; D_2__Cytophagia; D_3__Cytophagales; D_4__Flammeovirgaceae; D_5__Ekhidna; Ambiguous_taxa
OTU4160	101.826	3.45766	0.796504	4.34105	1.41802e-05	6.05881e-05	CN15 vs CK	Enriched	D_1__Proteobacteria; D_2__Alphaproteobacteria; D_3__Rhodobacterales; D_4__Rhodobacteraceae; D_5__uncultured; D_6__uncultured bacterium
OTU3463	10.2137	4.89958	1.1165	4.38832	1.14232e-05	4.97119e-05	CN15 vs CK	Enriched	D_1__Planctomycetes; D_2__Planctomycetacia; D_3__Planctomycetales; D_4__Planctomycetaceae; D_5__Blastopirellula; D_6__uncultured planctomycete
OTU1026	33.6256	-3.53034	0.784115	-4.50233	6.72119e-06	2.98015e-05	CN15 vs CK	Depleted	D_1__Bacteroidetes; D_2__Flavobacteriia; D_3__Flavobacteriales; D_4__Flavobacteriaceae; D_5__Tenacibaculum; Ambiguous_taxa
OTU1879	642.951	3.27262	0.725114	4.51326	6.38393e-06	2.88504e-05	CN15 vs CK	Enriched	D_1__Actinobacteria; D_2__Actinobacteria; D_3__Micrococcales; D_4__Microbacteriaceae; D_5__Microbacterium; Ambiguous_taxa
OTU3336	37.7015	2.5496	0.554929	4.59445	4.33892e-06	1.99931e-05	CN15 vs CK	Enriched	D_1__Bacteroidetes; D_2__Sphingobacteriia; D_3__Sphingobacteriales; D_4__Saprospiraceae; D_5__uncultured
OTU2850	10.896	6.50862	1.41293	4.60645	4.09594e-06	1.92509e-05	CN15 vs CK	Enriched	D_1__Acidobacteria; D_2__Holophagae; D_3__Acanthopleuribacterales; D_4__Acanthopleuribacteraceae; D_5__Acanthopleuribacter; D_6__uncultured bacterium
OTU3517	10.4172	-4.37057	0.945458	-4.6227	3.78784e-06	1.81662e-05	CN15 vs CK	Depleted	D_1__Chloroflexi; D_2__Ardenticatenia; D_3__uncultured; D_4__uncultured bacterium; D_5__uncultured bacterium; D_6__uncultured bacterium
OTU3083	10.0225	6.36671	1.37536	4.62912	3.67228e-06	1.79789e-05	CN15 vs CK	Enriched	D_1__Planctomycetes; D_2__Phycisphaerae; D_3__Phycisphaerales; D_4__Phycisphaeraceae; D_5__SM1A02; D_6__uncultured organism
OTU3461	10.7168	-3.45004	0.736637	-4.68351	2.82005e-06	1.41003e-05	CN15 vs CK	Depleted	D_1__Planctomycetes; D_2__Planctomycetacia; D_3__Planctomycetales; D_4__Planctomycetaceae; D_5__Planctomyces; Ambiguous_taxa
OTU1458	6.39966	-4.15973	0.88285	-4.71171	2.45651e-06	1.25495e-05	CN15 vs CK	Depleted	D_1__Planctomycetes; D_2__Planctomycetacia; D_3__Planctomycetales; D_4__Planctomycetaceae; D_5__Planctomyces
OTU1546	37.4394	-1.93154	0.409804	-4.71331	2.43723e-06	1.25495e-05	CN15 vs CK	Depleted	D_1__Proteobacteria; D_2__Alphaproteobacteria; D_3__Rhizobiales; D_4__Phyllobacteriaceae
OTU3203	54.0808	-3.90531	0.816913	-4.78057	1.748e-06	9.33591e-06	CN15 vs CK	Depleted	D_1__Chloroflexi; D_2__Ardenticatenia; D_3__uncultured
OTU1940	6.25149	-6.11806	1.26568	-4.8338	1.33951e-06	7.32058e-06	CN15 vs CK	Depleted	D_1__Bacteroidetes; D_2__Flavobacteriia; D_3__Flavobacteriales; D_4__Flavobacteriaceae
OTU2225	46.282	-3.24208	0.670429	-4.83583	1.32591e-06	7.32058e-06	CN15 vs CK	Depleted	D_1__Proteobacteria; D_2__Gammaproteobacteria; D_3__Vibrionales; D_4__Vibrionaceae; D_5__Vibrio
OTU563	15.2009	6.24936	1.28196	4.87483	1.089e-06	6.24183e-06	CN15 vs CK	Enriched	D_1__Proteobacteria; D_2__Deltaproteobacteria; D_3__Bdellovibrionales; D_4__Bdellovibrionaceae; D_5__Bdellovibrio; D_6__uncultured bacterium
OTU1322	9.9469	6.36284	1.29981	4.8952	9.82054e-07	6.04986e-06	CN15 vs CK	Enriched	D_1__Proteobacteria; D_2__Alphaproteobacteria; D_3__Rhodobacterales; D_4__Rhodobacteraceae
OTU412	117.633	7.04249	1.4414	4.88586	1.02976e-06	6.04986e-06	CN15 vs CK	Enriched	D_1__Actinobacteria; D_2__Actinobacteria; D_3__Micrococcales; D_4__Bogoriellaceae; D_5__Georgenia
OTU5494	41.2437	8.41832	1.72201	4.88866	1.01527e-06	6.04986e-06	CN15 vs CK	Enriched	D_1__Proteobacteria; D_2__Alphaproteobacteria; D_3__Rickettsiales; D_4__Rickettsiales Incertae Sedis; D_5__Candidatus Hepatincola; D_6__Cherax quadricarinatus
OTU2696	17.2522	4.09001	0.832732	4.91155	9.03581e-07	5.73896e-06	CN15 vs CK	Enriched	D_1__Actinobacteria; D_2__Actinobacteria; D_3__Micrococcales; D_4__Demequinaceae; D_5__Lysinimicrobium
OTU1514	27.1015	3.81891	0.776039	4.92103	8.60885e-07	5.61967e-06	CN15 vs CK	Enriched	D_1__Proteobacteria; D_2__Alphaproteobacteria; D_3__Rhodobacterales; D_4__Rhodobacteraceae; D_5__Paracoccus
OTU5035	10.3271	-4.21199	0.853641	-4.93414	8.05035e-07	5.40524e-06	CN15 vs CK	Depleted	D_1__Bacteroidetes; D_2__Flavobacteriia; D_3__Flavobacteriales; D_4__Flavobacteriaceae; D_5__Pricia
OTU3343	68.1148	-4.03426	0.793362	-5.08502	3.67591e-07	2.5407e-06	CN15 vs CK	Depleted	D_1__Actinobacteria; D_2__Acidimicrobiia; D_3__Acidimicrobiales; D_4__Acidimicrobiales Incertae Sedis; D_5__Candidatus Microthrix
OTU2858	17.3846	-5.53677	1.06927	-5.17807	2.24193e-07	1.59652e-06	CN15 vs CK	Depleted	D_1__Proteobacteria; D_2__Gammaproteobacteria; D_3__Legionellales; D_4__Legionellaceae; D_5__Legionella; D_6__uncultured bacterium
OTU2563	7.58756	-3.94953	0.757371	-5.21479	1.84029e-07	1.35146e-06	CN15 vs CK	Depleted	D_1__Proteobacteria; D_2__Alphaproteobacteria; D_3__Rhizobiales; D_4__Phyllobacteriaceae; D_5__Nitratireductor
OTU619	39.8088	3.81002	0.729856	5.22024	1.78695e-07	1.35146e-06	CN15 vs CK	Enriched	D_1__Bacteroidetes; D_2__Flavobacteriia; D_3__Flavobacteriales; D_4__Flavobacteriaceae; D_5__Winogradskyella; D_6__uncultured bacterium
OTU2701	102.674	5.59783	1.06436	5.25935	1.44568e-07	1.13245e-06	CN15 vs CK	Enriched	D_1__Bacteroidetes; D_2__Flavobacteriia; D_3__Flavobacteriales; D_4__Flavobacteriaceae; D_5__Winogradskyella; Ambiguous_taxa
OTU4914	11.9147	6.62122	1.25788	5.2638	1.4111e-07	1.13245e-06	CN15 vs CK	Enriched	D_1__Actinobacteria; D_2__Actinobacteria; D_3__Micrococcales; D_4__Microbacteriaceae
OTU3462	60.6396	4.97388	0.926655	5.36757	7.98051e-08	6.69793e-07	CN15 vs CK	Enriched	D_1__Proteobacteria; D_2__Alphaproteobacteria; D_3__Rhodobacterales; D_4__Rhodobacteraceae; D_5__Amaricoccus
OTU711	34.7464	-4.29784	0.797566	-5.3887	7.0971e-08	6.1771e-07	CN15 vs CK	Depleted	D_1__Bacteroidetes; D_2__Sphingobacteriia; D_3__Sphingobacteriales; D_4__Saprospiraceae; D_5__Lewinella; D_6__Lewinella nigricans
OTU1889	14.6456	-6.87439	1.27237	-5.40283	6.55975e-08	5.92901e-07	CN15 vs CK	Depleted	D_1__Saccharibacteria; D_2__uncultured bacterium; D_3__uncultured bacterium; D_4__uncultured bacterium; D_5__uncultured bacterium; D_6__uncultured bacterium
OTU353	331.96	5.13434	0.941001	5.45626	4.8628e-08	4.57103e-07	CN15 vs CK	Enriched	D_1__Proteobacteria; D_2__Alphaproteobacteria; D_3__Rhodobacterales; D_4__Rhodobacteraceae; D_5__Amaricoccus
OTU681	22.3967	-3.34513	0.612207	-5.46404	4.65407e-08	4.55711e-07	CN15 vs CK	Depleted	D_1__Proteobacteria; D_2__Alphaproteobacteria; D_3__Rhodobacterales; D_4__Rhodobacteraceae
OTU717	5.92718	-5.54196	0.999962	-5.54217	2.98751e-08	3.06609e-07	CN15 vs CK	Depleted	D_1__Proteobacteria; D_2__Alphaproteobacteria; D_3__Rhodobacterales; D_4__Rhodobacteraceae; D_5__Ruegeria
OTU1373	13.1372	6.76635	1.22106	5.54139	3.00086e-08	3.06609e-07	CN15 vs CK	Enriched	D_1__Actinobacteria; D_2__Actinobacteria; D_3__Micrococcales; D_4__Microbacteriaceae
OTU3604	19.5233	7.34153	1.32283	5.54988	2.8586e-08	3.06609e-07	CN15 vs CK	Enriched	D_1__Proteobacteria; D_2__Alphaproteobacteria; D_3__Alphaproteobacteria Incertae Sedis; D_4__uncultured; D_5__uncultured bacterium; D_6__uncultured bacterium
OTU3075	7.13439	-5.83077	1.04593	-5.57472	2.47931e-08	2.91319e-07	CN15 vs CK	Depleted	D_1__Proteobacteria; D_2__Alphaproteobacteria; D_3__Rhizobiales
OTU3562	59.4187	6.96163	1.23106	5.655	1.55848e-08	1.9276e-07	CN15 vs CK	Enriched	D_1__Planctomycetes; D_2__Phycisphaerae; D_3__Phycisphaerales; D_4__Phycisphaeraceae; D_5__Phycisphaera
OTU2473	9.80587	-5.77429	1.01848	-5.66952	1.43202e-08	1.86958e-07	CN15 vs CK	Depleted	D_1__Proteobacteria; D_2__Alphaproteobacteria; D_3__Caulobacterales; D_4__Hyphomonadaceae
OTU3571	10.2873	-5.89883	1.02437	-5.75848	8.48723e-09	1.17323e-07	CN15 vs CK	Depleted	D_1__Planctomycetes; D_2__OM190; D_3__uncultured bacterium; D_4__uncultured bacterium; D_5__uncultured bacterium; D_6__uncultured bacterium
OTU2650	11.0255	-4.19411	0.723107	-5.80013	6.62649e-09	9.73266e-08	CN15 vs CK	Depleted	D_1__Proteobacteria; D_2__Alphaproteobacteria; D_3__Rhodobacterales; D_4__Rhodobacteraceae
OTU688	13.3102	-4.7835	0.792763	-6.03395	1.59995e-09	2.50659e-08	CN15 vs CK	Depleted	D_1__Bacteroidetes; D_2__Flavobacteriia; D_3__Flavobacteriales; D_4__Flavobacteriaceae; D_5__Formosa
OTU2530	12.7192	-5.19723	0.842043	-6.17217	6.73592e-10	1.13067e-08	CN15 vs CK	Depleted	D_1__Proteobacteria; D_2__Alphaproteobacteria; D_3__Rhodobacterales; D_4__Rhodobacteraceae
OTU2450	11.7746	-3.76205	0.59066	-6.36922	1.8999e-10	3.43444e-09	CN15 vs CK	Depleted	D_1__Actinobacteria; D_2__Acidimicrobiia; D_3__Acidimicrobiales; D_4__Sva0996 marine group
OTU1364	54.8886	-7.83669	1.19161	-6.57654	4.81527e-11	9.4299e-10	CN15 vs CK	Depleted	D_1__Firmicutes; D_2__Bacilli; D_3__Lactobacillales; D_4__Streptococcaceae; D_5__Lactococcus; D_6__Lactococcus lactis
OTU2327	58.1658	5.12217	0.77645	6.5969	4.1983e-11	8.9691e-10	CN15 vs CK	Enriched	D_1__Actinobacteria; D_2__Actinobacteria; D_3__Propionibacteriales; D_4__Propionibacteriaceae; D_5__Tessaracoccus
OTU336	8.44971	-6.56937	0.975245	-6.73612	1.62674e-11	3.82283e-10	CN15 vs CK	Depleted	D_1__Proteobacteria; D_2__Alphaproteobacteria; D_3__Rhizobiales; D_4__Hyphomicrobiaceae; D_5__Maritalea; Ambiguous_taxa
OTU3512	9.86194	-6.80473	0.99423	-6.84422	7.68924e-12	2.18723e-10	CN15 vs CK	Depleted	D_1__Proteobacteria; D_2__Alphaproteobacteria; D_3__Rhodobacterales; D_4__Rhodobacteraceae; D_5__Roseivivax
OTU614	13.732	-5.07625	0.743017	-6.83195	8.37664e-12	2.18723e-10	CN15 vs CK	Depleted	D_1__Proteobacteria; D_2__Alphaproteobacteria; D_3__Rhodobacterales; D_4__Rhodobacteraceae; D_5__uncultured
OTU430	28.3679	-4.14003	0.601629	-6.88137	5.92785e-12	2.18723e-10	CN15 vs CK	Depleted	D_1__Proteobacteria; D_2__Alphaproteobacteria; D_3__Rhodobacterales; D_4__Rhodobacteraceae
OTU2647	613.808	6.16873	0.901265	6.84452	7.67324e-12	2.18723e-10	CN15 vs CK	Enriched	D_1__Proteobacteria; D_2__Alphaproteobacteria; D_3__Rhodobacterales; D_4__Rhodobacteraceae; D_5__Amaricoccus
OTU2642	366.305	8.05358	1.14278	7.04735	1.82353e-12	8.57059e-11	CN15 vs CK	Enriched	D_1__Bacteroidetes; D_2__Sphingobacteriia; D_3__Sphingobacteriales; D_4__Saprospiraceae; D_5__uncultured; D_6__uncultured bacterium
OTU5936	14.1935	-7.31269	0.999836	-7.31389	2.59523e-13	1.5247e-11	CN15 vs CK	Depleted	D_1__Proteobacteria; D_2__Alphaproteobacteria; D_3__Rhodobacterales; D_4__Rhodobacteraceae; D_5__Donghicola
OTU1075	25.5868	-5.31615	0.606973	-8.75846	1.97928e-18	1.55043e-16	CN15 vs CK	Depleted	D_1__Proteobacteria; D_2__Alphaproteobacteria; D_3__Rhodobacterales; D_4__Rhodobacteraceae; D_5__Sedimentitalea
OTU778	844.887	6.22668	0.682882	9.11825	7.63491e-20	8.97102e-18	CN15 vs CK	Enriched	D_1__Actinobacteria; D_2__Actinobacteria; D_3__Micrococcales; D_4__Demequinaceae; D_5__Lysinimicrobium
OTU743	1064.03	-13.5585	1.03731	-13.0709	4.82891e-39	1.13479e-36	CN15 vs CK	Depleted	D_1__Proteobacteria; D_2__Alphaproteobacteria; D_3__Rhodobacterales; D_4__Rhodobacteraceae; D_5__Donghicola

## Sheet: DESeq2 in biofloc
Supplementary Table 1b DESeq2 showing the significantly enriched and depleted OTUs (PFDR < 0.05) by sucrose addition in biofloc.
Id	baseMean	log2FoldChange	pvalue	padj	group	Pattern	taxonomy
OTU3199	192.948	10.6345	1.97763e-08	8.20718e-07	CN10 vs CK	Enriched	D_1__Saccharibacteria; D_2__uncultured bacterium; D_3__uncultured bacterium; D_4__uncultured bacterium; D_5__uncultured bacterium; D_6__uncultured bacterium
OTU412	170.935	10.4602	1.75766e-08	8.20718e-07	CN10 vs CK	Enriched	D_1__Actinobacteria; D_2__Actinobacteria; D_3__Micrococcales; D_4__Bogoriellaceae; D_5__Georgenia
OTU2327	300.801	9.87805	3.77886e-07	1.02019e-05	CN10 vs CK	Enriched	D_1__Actinobacteria; D_2__Actinobacteria; D_3__Propionibacteriales; D_4__Propionibacteriaceae; D_5__Tessaracoccus
OTU2647	74.5375	9.26316	4.09714e-07	1.02019e-05	CN10 vs CK	Enriched	D_1__Proteobacteria; D_2__Alphaproteobacteria; D_3__Rhodobacterales; D_4__Rhodobacteraceae; D_5__Amaricoccus
OTU3604	50.6371	8.70403	0.000735847	0.00495205	CN10 vs CK	Enriched	D_1__Proteobacteria; D_2__Alphaproteobacteria; D_3__Alphaproteobacteria Incertae Sedis; D_4__uncultured; D_5__uncultured bacterium; D_6__uncultured bacterium
OTU242	45.0728	8.53718	8.70579e-07	1.80645e-05	CN10 vs CK	Enriched	D_1__Actinobacteria; D_2__Actinobacteria; D_3__Micrococcales; D_4__Intrasporangiaceae
OTU571	41.4664	8.41706	0.00181852	0.00984372	CN10 vs CK	Enriched	D_1__Planctomycetes; D_2__Planctomycetacia; D_3__Planctomycetales; D_4__Planctomycetaceae; D_5__Rhodopirellula
OTU1142	37.7974	8.28086	0.000714783	0.00494392	CN10 vs CK	Enriched	D_1__Proteobacteria; D_2__Alphaproteobacteria; D_3__Rhodobacterales; D_4__Rhodobacteraceae; D_5__Amaricoccus; D_6__uncultured bacterium
OTU2773	32.7804	8.07429	9.97088e-05	0.00118226	CN10 vs CK	Enriched	D_1__Bacteroidetes; D_2__Cytophagia; D_3__Cytophagales; D_4__Flammeovirgaceae; D_5__Flexithrix; Ambiguous_taxa
OTU1897	32.3158	8.05615	0.000231943	0.00213903	CN10 vs CK	Enriched	D_1__Actinobacteria; D_2__Actinobacteria; D_3__Propionibacteriales; D_4__Propionibacteriaceae; D_5__Tessaracoccus; Ambiguous_taxa
OTU5256	61.8713	7.5225	3.49214e-06	5.43465e-05	CN10 vs CK	Enriched	D_1__Planctomycetes; D_2__Planctomycetacia; D_3__Planctomycetales; D_4__Planctomycetaceae; D_5__Rhodopirellula
OTU778	154.911	7.42588	1.84875e-08	8.20718e-07	CN10 vs CK	Enriched	D_1__Actinobacteria; D_2__Actinobacteria; D_3__Micrococcales; D_4__Demequinaceae; D_5__Lysinimicrobium
OTU3602	19.5319	7.32576	0.000198817	0.00190405	CN10 vs CK	Enriched	D_1__Planctomycetes; D_2__OM190
OTU3311	19.2612	7.30287	3.60473e-05	0.00047241	CN10 vs CK	Enriched	D_1__Actinobacteria; D_2__Actinobacteria; D_3__Micrococcales; D_4__Microbacteriaceae; D_5__Microbacterium; Ambiguous_taxa
OTU1332	360.338	6.84365	4.90386e-12	9.49052e-10	CN10 vs CK	Enriched	D_1__Actinobacteria; D_2__Actinobacteria; D_3__Micrococcales; D_4__Microbacteriaceae; D_5__Microbacterium; Ambiguous_taxa
OTU2045	71.8094	6.68492	1.41114e-07	5.01962e-06	CN10 vs CK	Enriched	D_1__Planctomycetes; D_2__Planctomycetacia; D_3__Planctomycetales; D_4__Planctomycetaceae; D_5__Blastopirellula
OTU1514	561.302	6.5759	9.86551e-07	1.8337e-05	CN10 vs CK	Enriched	D_1__Proteobacteria; D_2__Alphaproteobacteria; D_3__Rhodobacterales; D_4__Rhodobacteraceae; D_5__Paracoccus
OTU1316	262.797	6.47489	2.67158e-09	2.21741e-07	CN10 vs CK	Enriched	D_1__Proteobacteria; D_2__Alphaproteobacteria; D_3__Rhodobacterales; D_4__Rhodobacteraceae
OTU5499	10.2056	6.3962	0.000421378	0.00327884	CN10 vs CK	Enriched	D_1__Planctomycetes; D_2__Planctomycetacia; D_3__Planctomycetales; D_4__Planctomycetaceae; D_5__Planctomyces; D_6__uncultured bacterium
OTU889	10.0346	6.37067	0.00352497	0.0172102	CN10 vs CK	Enriched	D_1__Actinobacteria; D_2__Actinobacteria; D_3__Micrococcales; D_4__Intrasporangiaceae; D_5__Ornithinimicrobium; Ambiguous_taxa
OTU2747	9.54851	6.28561	0.000931147	0.00589756	CN10 vs CK	Enriched	D_1__Planctomycetes; D_2__Planctomycetacia; D_3__Planctomycetales; D_4__Planctomycetaceae; D_5__Planctomyces; D_6__uncultured bacterium
OTU3462	9.18839	6.2483	0.000245342	0.00218179	CN10 vs CK	Enriched	D_1__Proteobacteria; D_2__Alphaproteobacteria; D_3__Rhodobacterales; D_4__Rhodobacteraceae; D_5__Amaricoccus
OTU1413	9.22115	6.23988	0.00675684	0.0289605	CN10 vs CK	Enriched	D_1__Bacteroidetes; D_2__Cytophagia; D_3__Cytophagales; D_4__Flammeovirgaceae; D_5__Flexithrix; Ambiguous_taxa
OTU4917	7.83949	6.01017	0.0010983	0.00651134	CN10 vs CK	Enriched	D_1__Planctomycetes; D_2__Planctomycetacia; D_3__Planctomycetales; D_4__Planctomycetaceae; D_5__Planctomyces; D_6__uncultured bacterium
OTU2090	72.2286	5.92018	2.28818e-06	3.79839e-05	CN10 vs CK	Enriched	D_1__Actinobacteria; D_2__Actinobacteria; D_3__Micrococcales; D_4__Microbacteriaceae; D_5__Microbacterium; Ambiguous_taxa
OTU1115	7.17066	5.86993	0.00925724	0.0344038	CN10 vs CK	Enriched	D_1__Proteobacteria; D_2__Alphaproteobacteria; D_3__Rhodobacterales; D_4__Rhodobacteraceae; D_5__Paracoccus
OTU2277	6.92345	5.8263	0.01361	0.0470681	CN10 vs CK	Enriched	D_1__Planctomycetes; D_2__Planctomycetacia; D_3__Planctomycetales; D_4__Planctomycetaceae; D_5__Blastopirellula
OTU161	242.821	5.73854	3.94715e-05	0.000491421	CN10 vs CK	Enriched	D_1__Proteobacteria; D_2__Alphaproteobacteria; D_3__Rhodobacterales; D_4__Rhodobacteraceae; Ambiguous_taxa; Ambiguous_taxa
OTU5259	152.911	5.73078	1.031e-06	1.8337e-05	CN10 vs CK	Enriched	D_1__Planctomycetes; D_2__Planctomycetacia; D_3__Planctomycetales; D_4__Planctomycetaceae; D_5__Planctomyces; D_6__uncultured bacterium
OTU2696	6.34974	5.72029	0.000809319	0.00530317	CN10 vs CK	Enriched	D_1__Actinobacteria; D_2__Actinobacteria; D_3__Micrococcales; D_4__Demequinaceae; D_5__Lysinimicrobium
OTU921	5.83713	5.56451	0.0059571	0.0269244	CN10 vs CK	Enriched	D_1__Proteobacteria; D_2__Alphaproteobacteria; D_3__Rhodobacterales; D_4__Rhodobacteraceae; Ambiguous_taxa; Ambiguous_taxa
OTU3627	5.83033	5.56182	0.00189786	0.0100546	CN10 vs CK	Enriched	D_1__Actinobacteria; D_2__Actinobacteria; D_3__Micrococcales; D_4__Microbacteriaceae; D_5__Microbacterium; Ambiguous_taxa
OTU1990	45.4726	5.5597	0.000160201	0.00173435	CN10 vs CK	Enriched	D_1__Proteobacteria; D_2__Alphaproteobacteria; D_3__Rhodobacterales; D_4__Rhodobacteraceae; D_5__uncultured
OTU4914	5.60412	5.52265	0.00330896	0.0164786	CN10 vs CK	Enriched	D_1__Actinobacteria; D_2__Actinobacteria; D_3__Micrococcales; D_4__Microbacteriaceae
OTU3691	5.38021	5.47885	0.0153962	0.049712	CN10 vs CK	Enriched	D_1__Bacteroidetes; D_2__Sphingobacteriia; D_3__Sphingobacteriales; D_4__uncultured; D_5__uncultured Bacteroidetes bacterium; D_6__uncultured Bacteroidetes bacterium
OTU2701	46.2343	5.46825	0.000329614	0.0027358	CN10 vs CK	Enriched	D_1__Bacteroidetes; D_2__Flavobacteriia; D_3__Flavobacteriales; D_4__Flavobacteriaceae; D_5__Winogradskyella; Ambiguous_taxa
OTU1879	1475.88	5.33916	7.62291e-12	9.49052e-10	CN10 vs CK	Enriched	D_1__Actinobacteria; D_2__Actinobacteria; D_3__Micrococcales; D_4__Microbacteriaceae; D_5__Microbacterium; Ambiguous_taxa
OTU5064	4.91366	5.33579	0.00527022	0.0243016	CN10 vs CK	Enriched	D_1__Actinobacteria; D_2__Actinobacteria; D_3__Micrococcales; D_4__Microbacteriaceae; D_5__Microbacterium; Ambiguous_taxa
OTU931	4.82448	5.29682	0.0101378	0.0360614	CN10 vs CK	Enriched	D_1__Proteobacteria; D_2__Alphaproteobacteria; D_3__Rhodobacterales; D_4__Rhodobacteraceae
OTU3692	4.66128	5.26043	0.0138384	0.0472023	CN10 vs CK	Enriched	D_1__Bacteroidetes; D_2__Flavobacteriia; D_3__Flavobacteriales
OTU2275	4.33673	5.16215	0.0060553	0.0269244	CN10 vs CK	Enriched	D_1__Planctomycetes; D_2__Planctomycetacia; D_3__Planctomycetales; D_4__Planctomycetaceae; D_5__Planctomyces
OTU1779	25.1602	5.10741	0.000703677	0.00494392	CN10 vs CK	Enriched	D_1__Actinobacteria; D_2__Actinobacteria; D_3__Propionibacteriales; D_4__Nocardioidaceae; D_5__Nocardioides
OTU3892	10.3585	5.0103	0.00874934	0.0337428	CN10 vs CK	Enriched	D_1__Proteobacteria; D_2__Alphaproteobacteria; D_3__Rhizobiales; D_4__Phyllobacteriaceae
OTU2490	17.3118	4.85941	0.0115099	0.0403656	CN10 vs CK	Enriched	D_1__Proteobacteria; D_2__Alphaproteobacteria; D_3__Rhodobacterales; D_4__Rhodobacteraceae; D_5__uncultured
OTU703	55.3347	4.66694	1.86808e-07	5.81441e-06	CN10 vs CK	Enriched	D_1__Actinobacteria; D_2__Actinobacteria; D_3__Micrococcales; D_4__Microbacteriaceae; D_5__Microbacterium; Ambiguous_taxa
OTU5498	33.8868	4.47984	0.000606334	0.0044405	CN10 vs CK	Enriched	D_1__Planctomycetes; D_2__Planctomycetacia; D_3__Planctomycetales; D_4__Planctomycetaceae; D_5__Rhodopirellula
OTU3460	13.3061	4.32125	0.00686213	0.0289605	CN10 vs CK	Enriched	D_1__Chloroflexi; D_2__Anaerolineae; D_3__Anaerolineales; D_4__Anaerolineaceae; D_5__uncultured; D_6__uncultured bacterium
OTU6446	38.4994	4.02531	0.00826311	0.0331857	CN10 vs CK	Enriched	D_1__Planctomycetes; D_2__Planctomycetacia; D_3__Planctomycetales; D_4__Planctomycetaceae; D_5__Planctomyces; D_6__uncultured bacterium
OTU10527	5.39972	3.95483	0.0155724	0.049712	CN10 vs CK	Enriched	D_1__Actinobacteria; D_2__Actinobacteria; D_3__Micrococcales; D_4__Microbacteriaceae; D_5__Microbacterium; Ambiguous_taxa
OTU619	15.2001	3.84718	0.00467606	0.0223352	CN10 vs CK	Enriched	D_1__Bacteroidetes; D_2__Flavobacteriia; D_3__Flavobacteriales; D_4__Flavobacteriaceae; D_5__Winogradskyella; D_6__uncultured bacterium
OTU2583	7.66702	3.50236	0.00880837	0.0337428	CN10 vs CK	Enriched	D_1__Proteobacteria; D_2__Alphaproteobacteria; D_3__Rhodospirillales; D_4__Rhodospirillales Incertae Sedis; D_5__Candidatus Alysiosphaera; D_6__uncultured alpha proteobacterium
OTU6326	9.38574	3.33993	0.014829	0.0485845	CN10 vs CK	Enriched	D_1__Actinobacteria; D_2__Actinobacteria; D_3__Micrococcales; D_4__Microbacteriaceae; Ambiguous_taxa
OTU4447	11.2009	3.0894	0.00775847	0.0316698	CN10 vs CK	Enriched	D_1__Actinobacteria; D_2__Actinobacteria; D_3__Micrococcales; D_4__Microbacteriaceae; D_5__Microbacterium; Ambiguous_taxa
OTU3457	25.5172	2.42387	0.00992126	0.0358028	CN10 vs CK	Enriched	D_1__Planctomycetes; D_2__Planctomycetacia; D_3__Planctomycetales; D_4__Planctomycetaceae; D_5__Blastopirellula; D_6__uncultured bacterium
OTU3432	12.3924	-2.26621	0.00673169	0.0289605	CN10 vs CK	Depleted	D_1__Proteobacteria; D_2__Alphaproteobacteria; D_3__Rhizobiales; D_4__Phyllobacteriaceae
OTU430	45.597	-2.36115	0.00475407	0.0223352	CN10 vs CK	Depleted	D_1__Proteobacteria; D_2__Alphaproteobacteria; D_3__Rhodobacterales; D_4__Rhodobacteraceae
OTU1546	46.1426	-2.42668	0.00269006	0.0139547	CN10 vs CK	Depleted	D_1__Proteobacteria; D_2__Alphaproteobacteria; D_3__Rhizobiales; D_4__Phyllobacteriaceae
OTU614	24.4894	-2.44921	0.0146814	0.0485845	CN10 vs CK	Depleted	D_1__Proteobacteria; D_2__Alphaproteobacteria; D_3__Rhodobacterales; D_4__Rhodobacteraceae; D_5__uncultured
OTU2450	9.22459	-2.56945	0.00762671	0.0316509	CN10 vs CK	Depleted	D_1__Actinobacteria; D_2__Acidimicrobiia; D_3__Acidimicrobiales; D_4__Sva0996 marine group
OTU711	61.4535	-2.58577	0.00947263	0.0346865	CN10 vs CK	Depleted	D_1__Bacteroidetes; D_2__Sphingobacteriia; D_3__Sphingobacteriales; D_4__Saprospiraceae; D_5__Lewinella; D_6__Lewinella nigricans
OTU1458	15.0319	-2.59976	0.00910411	0.0343473	CN10 vs CK	Depleted	D_1__Planctomycetes; D_2__Planctomycetacia; D_3__Planctomycetales; D_4__Planctomycetaceae; D_5__Planctomyces
OTU681	16.0686	-2.88767	0.0009474	0.00589756	CN10 vs CK	Depleted	D_1__Proteobacteria; D_2__Alphaproteobacteria; D_3__Rhodobacterales; D_4__Rhodobacteraceae
OTU2862	8.96869	-2.97649	0.00276938	0.014073	CN10 vs CK	Depleted	D_1__Proteobacteria; D_2__Alphaproteobacteria; D_3__Rhodobacterales; D_4__Rhodobacteraceae; D_5__uncultured
OTU1064	24.2676	-2.99662	0.00016741	0.00173688	CN10 vs CK	Depleted	D_1__Proteobacteria; D_2__Alphaproteobacteria; D_3__Rhodobacterales; D_4__Rhodobacteraceae
OTU2225	9.43364	-3.00981	0.00156426	0.00882926	CN10 vs CK	Depleted	D_1__Proteobacteria; D_2__Gammaproteobacteria; D_3__Vibrionales; D_4__Vibrionaceae; D_5__Vibrio
OTU1138	7.07026	-3.05067	0.0142512	0.0479534	CN10 vs CK	Depleted	D_1__Proteobacteria; D_2__Alphaproteobacteria; D_3__Rhodobacterales; D_4__Rhodobacteraceae; D_5__uncultured
OTU2563	14.0488	-3.10262	0.00159565	0.00882926	CN10 vs CK	Depleted	D_1__Proteobacteria; D_2__Alphaproteobacteria; D_3__Rhizobiales; D_4__Phyllobacteriaceae; D_5__Nitratireductor
OTU485	22.0079	-3.26234	0.000260194	0.00223408	CN10 vs CK	Depleted	D_1__Proteobacteria; D_2__Alphaproteobacteria; D_3__Rhodobacterales; D_4__Rhodobacteraceae; D_5__Oceanicola
OTU3341	117.695	-3.33837	0.0003493	0.00280567	CN10 vs CK	Depleted	D_1__Bacteroidetes; D_2__Sphingobacteriia; D_3__Sphingobacteriales; D_4__Saprospiraceae; D_5__uncultured; D_6__uncultured bacterium
OTU140	13.8578	-3.3414	0.00852845	0.0337077	CN10 vs CK	Depleted	D_1__Proteobacteria; D_2__Alphaproteobacteria; D_3__Rhodobacterales; D_4__Rhodobacteraceae; D_5__uncultured
OTU2389	8.45806	-3.3703	0.00101872	0.00618687	CN10 vs CK	Depleted	D_1__Proteobacteria; D_2__Alphaproteobacteria; D_3__Rhodobacterales; D_4__Rhodobacteraceae
OTU1023	28.3919	-3.47368	0.00129151	0.00747875	CN10 vs CK	Depleted	D_1__Bacteroidetes; D_2__Sphingobacteriia; D_3__Sphingobacteriales; D_4__Saprospiraceae; D_5__uncultured
OTU1075	35.2556	-3.47642	8.68875e-07	1.80645e-05	CN10 vs CK	Depleted	D_1__Proteobacteria; D_2__Alphaproteobacteria; D_3__Rhodobacterales; D_4__Rhodobacteraceae; D_5__Sedimentitalea
OTU3343	41.6859	-3.80251	1.84357e-05	0.000255027	CN10 vs CK	Depleted	D_1__Actinobacteria; D_2__Acidimicrobiia; D_3__Acidimicrobiales; D_4__Acidimicrobiales Incertae Sedis; D_5__Candidatus Microthrix
OTU385	6.66297	-3.95856	0.000180694	0.00179971	CN10 vs CK	Depleted	D_1__Proteobacteria; D_2__Betaproteobacteria; D_3__Nitrosomonadales; D_4__Nitrosomonadaceae; D_5__Nitrosomonas; Ambiguous_taxa
OTU403	5.35104	-4.20078	0.00059434	0.0044405	CN10 vs CK	Depleted	D_1__Actinobacteria; D_2__Acidimicrobiia; D_3__Acidimicrobiales; D_4__Acidimicrobiales Incertae Sedis; D_5__Candidatus Microthrix; Ambiguous_taxa
OTU1462	8.77634	-4.85594	0.00014117	0.00159779	CN10 vs CK	Depleted	D_1__Proteobacteria; D_2__Betaproteobacteria; D_3__Nitrosomonadales; D_4__Nitrosomonadaceae; D_5__Nitrosomonas; Ambiguous_taxa
OTU3512	12.5442	-5.35048	4.52924e-06	6.634e-05	CN10 vs CK	Depleted	D_1__Proteobacteria; D_2__Alphaproteobacteria; D_3__Rhodobacterales; D_4__Rhodobacteraceae; D_5__Roseivivax
OTU2647	775.556	12.5983	1.14406e-10	1.48728e-08	CN15 vs CK	Enriched	D_1__Proteobacteria; D_2__Alphaproteobacteria; D_3__Rhodobacterales; D_4__Rhodobacteraceae; D_5__Amaricoccus
OTU2642	583.777	12.1883	3.59857e-11	9.35629e-09	CN15 vs CK	Enriched	D_1__Bacteroidetes; D_2__Sphingobacteriia; D_3__Sphingobacteriales; D_4__Saprospiraceae; D_5__uncultured; D_6__uncultured bacterium
OTU3462	114.597	9.83943	2.02561e-07	8.77766e-06	CN15 vs CK	Enriched	D_1__Proteobacteria; D_2__Alphaproteobacteria; D_3__Rhodobacterales; D_4__Rhodobacteraceae; D_5__Amaricoccus
OTU2327	224.459	9.41672	1.09051e-07	5.67067e-06	CN15 vs CK	Enriched	D_1__Actinobacteria; D_2__Actinobacteria; D_3__Propionibacteriales; D_4__Propionibacteriaceae; D_5__Tessaracoccus
OTU412	63.685	8.99244	4.51395e-06	8.38305e-05	CN15 vs CK	Enriched	D_1__Actinobacteria; D_2__Actinobacteria; D_3__Micrococcales; D_4__Bogoriellaceae; D_5__Georgenia
OTU3199	63.382	8.98505	0.000271388	0.00185687	CN15 vs CK	Enriched	D_1__Saccharibacteria; D_2__uncultured bacterium; D_3__uncultured bacterium; D_4__uncultured bacterium; D_5__uncultured bacterium; D_6__uncultured bacterium
OTU778	423.848	8.8991	4.04363e-09	3.50448e-07	CN15 vs CK	Enriched	D_1__Actinobacteria; D_2__Actinobacteria; D_3__Micrococcales; D_4__Demequinaceae; D_5__Lysinimicrobium
OTU3562	57.7282	8.84938	3.07985e-05	0.000342906	CN15 vs CK	Enriched	D_1__Planctomycetes; D_2__Phycisphaerae; D_3__Phycisphaerales; D_4__Phycisphaeraceae; D_5__Phycisphaera
OTU571	38.3134	8.25779	1.79684e-05	0.000222466	CN15 vs CK	Enriched	D_1__Planctomycetes; D_2__Planctomycetacia; D_3__Planctomycetales; D_4__Planctomycetaceae; D_5__Rhodopirellula
OTU5383	30.0773	7.9104	0.000869992	0.00403925	CN15 vs CK	Enriched	D_1__Chlamydiae; D_2__Chlamydiae; D_3__Chlamydiales; D_4__Parachlamydiaceae; D_5__Candidatus Protochlamydia
OTU1142	27.1225	7.76258	0.00106681	0.00478224	CN15 vs CK	Enriched	D_1__Proteobacteria; D_2__Alphaproteobacteria; D_3__Rhodobacterales; D_4__Rhodobacteraceae; D_5__Amaricoccus; D_6__uncultured bacterium
OTU5499	24.94	7.64309	0.000357338	0.00216065	CN15 vs CK	Enriched	D_1__Planctomycetes; D_2__Planctomycetacia; D_3__Planctomycetales; D_4__Planctomycetaceae; D_5__Planctomyces; D_6__uncultured bacterium
OTU5256	69.6597	7.63567	5.11168e-06	8.4219e-05	CN15 vs CK	Enriched	D_1__Planctomycetes; D_2__Planctomycetacia; D_3__Planctomycetales; D_4__Planctomycetaceae; D_5__Rhodopirellula
OTU631	126.958	7.12503	4.9111e-08	3.19222e-06	CN15 vs CK	Enriched	D_1__Bacteroidetes; D_2__Sphingobacteriia; D_3__Sphingobacteriales; D_4__Saprospiraceae
OTU6138	17.4622	7.1234	0.00010263	0.000889461	CN15 vs CK	Enriched	D_1__Actinobacteria; D_2__Actinobacteria; D_3__Micrococcales; D_4__Demequinaceae; D_5__Lysinimicrobium
OTU4914	16.6088	7.05301	0.00017716	0.00135475	CN15 vs CK	Enriched	D_1__Actinobacteria; D_2__Actinobacteria; D_3__Micrococcales; D_4__Microbacteriaceae
OTU1373	16.1721	7.01438	0.000155027	0.0012596	CN15 vs CK	Enriched	D_1__Actinobacteria; D_2__Actinobacteria; D_3__Micrococcales; D_4__Microbacteriaceae
OTU563	81.3695	6.89512	3.02494e-05	0.000342906	CN15 vs CK	Enriched	D_1__Proteobacteria; D_2__Deltaproteobacteria; D_3__Bdellovibrionales; D_4__Bdellovibrionaceae; D_5__Bdellovibrio; D_6__uncultured bacterium
OTU2962	13.9994	6.79947	0.000269126	0.00185687	CN15 vs CK	Enriched	D_1__Proteobacteria; D_2__Deltaproteobacteria; D_3__Myxococcales; D_4__Blfdi19; D_5__uncultured bacterium; D_6__uncultured bacterium
OTU1268	12.5259	6.64738	0.00155167	0.00630368	CN15 vs CK	Enriched	D_1__Proteobacteria; D_2__Alphaproteobacteria; D_3__Alphaproteobacteria Incertae Sedis; D_4__Unknown Family; D_5__uncultured; D_6__uncultured organism
OTU2696	12.4873	6.64047	0.000482519	0.00272728	CN15 vs CK	Enriched	D_1__Actinobacteria; D_2__Actinobacteria; D_3__Micrococcales; D_4__Demequinaceae; D_5__Lysinimicrobium
OTU2701	106.515	6.63705	5.36301e-07	1.71478e-05	CN15 vs CK	Enriched	D_1__Bacteroidetes; D_2__Flavobacteriia; D_3__Flavobacteriales; D_4__Flavobacteriaceae; D_5__Winogradskyella; Ambiguous_taxa
OTU301	12.2478	6.6112	0.000676785	0.00325859	CN15 vs CK	Enriched	D_1__Proteobacteria; D_2__Alphaproteobacteria; D_3__Rhodobacterales; D_4__Rhodobacteraceae
OTU2747	10.9732	6.44959	0.00331774	0.010559	CN15 vs CK	Enriched	D_1__Planctomycetes; D_2__Planctomycetacia; D_3__Planctomycetales; D_4__Planctomycetaceae; D_5__Planctomyces; D_6__uncultured bacterium
OTU1322	10.4957	6.3894	0.00417997	0.0120755	CN15 vs CK	Enriched	D_1__Proteobacteria; D_2__Alphaproteobacteria; D_3__Rhodobacterales; D_4__Rhodobacteraceae
OTU3602	9.61239	6.25667	0.00200672	0.00745352	CN15 vs CK	Enriched	D_1__Planctomycetes; D_2__OM190
OTU5033	9.52881	6.2513	0.00030141	0.0020094	CN15 vs CK	Enriched	D_1__Planctomycetes; D_2__Phycisphaerae; D_3__Phycisphaerales; D_4__Phycisphaeraceae; D_5__SM1A02
OTU1288	9.47317	6.24236	0.0059778	0.016023	CN15 vs CK	Enriched	D_1__Proteobacteria; D_2__Gammaproteobacteria; D_3__Gammaproteobacteria Incertae Sedis; D_4__Unknown Family; D_5__Marinicella; Ambiguous_taxa
OTU5281	9.45023	6.23691	0.00139161	0.00574317	CN15 vs CK	Enriched	D_1__Proteobacteria; D_2__Alphaproteobacteria; D_3__Rhodobacterales; D_4__Rhodobacteraceae
OTU5037	8.88351	6.14777	0.00547658	0.0149885	CN15 vs CK	Enriched	D_1__Proteobacteria; D_2__Deltaproteobacteria; D_3__SAR324 clade(Marine group B); D_4__uncultured bacterium; D_5__uncultured bacterium; D_6__uncultured bacterium
OTU1957	8.31614	6.0505	0.000616039	0.00314059	CN15 vs CK	Enriched	D_1__Proteobacteria; D_2__Alphaproteobacteria; D_3__Rhodobacterales; D_4__Rhodobacteraceae; D_5__Amaricoccus
OTU3803	8.2994	6.04947	0.00124853	0.00532159	CN15 vs CK	Enriched	D_1__Actinobacteria; D_2__Actinobacteria; D_3__Micrococcales; D_4__Demequinaceae; D_5__Lysinimicrobium
OTU2705	8.07173	6.01074	0.00135651	0.00568858	CN15 vs CK	Enriched	D_1__Bacteroidetes; D_2__Cytophagia; D_3__Cytophagales; D_4__Flammeovirgaceae; D_5__Ekhidna; Ambiguous_taxa
OTU6275	7.93775	5.98448	0.00309512	0.0104511	CN15 vs CK	Enriched	D_1__Proteobacteria; D_2__Alphaproteobacteria; D_3__Rhodobacterales; D_4__Rhodobacteraceae; D_5__uncultured
OTU3604	7.62667	5.93554	0.0011139	0.00490869	CN15 vs CK	Enriched	D_1__Proteobacteria; D_2__Alphaproteobacteria; D_3__Alphaproteobacteria Incertae Sedis; D_4__uncultured; D_5__uncultured bacterium; D_6__uncultured bacterium
OTU242	7.63764	5.93499	0.00396025	0.011717	CN15 vs CK	Enriched	D_1__Actinobacteria; D_2__Actinobacteria; D_3__Micrococcales; D_4__Intrasporangiaceae
OTU3311	7.57588	5.92081	0.000559278	0.00290824	CN15 vs CK	Enriched	D_1__Actinobacteria; D_2__Actinobacteria; D_3__Micrococcales; D_4__Microbacteriaceae; D_5__Microbacterium; Ambiguous_taxa
OTU5361	7.58102	5.92031	0.00242605	0.00864072	CN15 vs CK	Enriched	D_1__Proteobacteria; D_2__Deltaproteobacteria; D_3__Bdellovibrionales; D_4__Bdellovibrionaceae; D_5__Bdellovibrio; D_6__uncultured bacterium
OTU5912	7.00072	5.80367	0.00466013	0.0130283	CN15 vs CK	Enriched	D_1__Proteobacteria; D_2__Alphaproteobacteria; D_3__Rhizobiales; D_4__Phyllobacteriaceae
OTU3774	7.00455	5.80239	0.00401081	0.011717	CN15 vs CK	Enriched	D_1__Proteobacteria; D_2__Alphaproteobacteria; D_3__Rhodobacterales; D_4__Rhodobacteraceae; D_5__Amaricoccus
OTU5183	6.84641	5.76247	0.0020907	0.00765608	CN15 vs CK	Enriched	D_1__Proteobacteria; D_2__Deltaproteobacteria; D_3__Myxococcales; D_4__Sandaracinaceae; D_5__Sandaracinus
OTU2045	40.2451	5.74281	3.67179e-05	0.000381867	CN15 vs CK	Enriched	D_1__Planctomycetes; D_2__Planctomycetacia; D_3__Planctomycetales; D_4__Planctomycetaceae; D_5__Blastopirellula
OTU8516	6.5825	5.71482	0.00359357	0.0109921	CN15 vs CK	Enriched	D_1__Proteobacteria; D_2__Alphaproteobacteria; D_3__Rhodobacterales; D_4__Rhodobacteraceae; D_5__Rhodovulum
OTU5064	6.29163	5.651	0.00557418	0.0150967	CN15 vs CK	Enriched	D_1__Actinobacteria; D_2__Actinobacteria; D_3__Micrococcales; D_4__Microbacteriaceae; D_5__Microbacterium; Ambiguous_taxa
OTU3460	34.3388	5.64959	0.000232401	0.00172641	CN15 vs CK	Enriched	D_1__Chloroflexi; D_2__Anaerolineae; D_3__Anaerolineales; D_4__Anaerolineaceae; D_5__uncultured; D_6__uncultured bacterium
OTU6082	6.08504	5.61501	0.0110983	0.0272222	CN15 vs CK	Enriched	D_1__Bacteroidetes; D_2__Sphingobacteriia; D_3__Sphingobacteriales; D_4__Saprospiraceae; D_5__Phaeodactylibacter; D_6__uncultured organism
OTU3084	5.83001	5.54407	0.0208953	0.0424435	CN15 vs CK	Enriched	D_1__Proteobacteria; D_2__Deltaproteobacteria; D_3__Bdellovibrionales; D_4__Bdellovibrionaceae; D_5__Bdellovibrio; D_6__uncultured bacterium
OTU1346	5.7189	5.5217	0.018925	0.0393639	CN15 vs CK	Enriched	D_1__Bacteroidetes; D_2__Cytophagia; D_3__Cytophagales; D_4__Flammeovirgaceae; D_5__Flexithrix
OTU2850	5.75136	5.5131	0.0128751	0.0307113	CN15 vs CK	Enriched	D_1__Acidobacteria; D_2__Holophagae; D_3__Acanthopleuribacterales; D_4__Acanthopleuribacteraceae; D_5__Acanthopleuribacter; D_6__uncultured bacterium
OTU4360	5.23078	5.39304	0.00441504	0.0126144	CN15 vs CK	Enriched	D_1__Proteobacteria; D_2__Alphaproteobacteria; D_3__Rhodobacterales; D_4__Rhodobacteraceae
OTU1514	256.547	5.38122	1.46892e-06	3.18266e-05	CN15 vs CK	Enriched	D_1__Proteobacteria; D_2__Alphaproteobacteria; D_3__Rhodobacterales; D_4__Rhodobacteraceae; D_5__Paracoccus
OTU3825	4.86068	5.26765	0.00323676	0.0105195	CN15 vs CK	Enriched	D_1__Bacteroidetes; D_2__Sphingobacteriia; D_3__Sphingobacteriales; D_4__Saprospiraceae; D_5__uncultured; D_6__uncultured bacterium
OTU4997	4.82709	5.26534	0.0104976	0.0262516	CN15 vs CK	Enriched	D_1__Proteobacteria; D_2__Alphaproteobacteria; D_3__Rhodobacterales; D_4__Rhodobacteraceae
OTU1981	4.69778	5.23342	0.013527	0.0314875	CN15 vs CK	Enriched	D_1__Proteobacteria; D_2__Alphaproteobacteria; D_3__Rhodobacterales; D_4__Rhodobacteraceae
OTU5081	13.2939	5.21639	0.00319981	0.0105195	CN15 vs CK	Enriched	D_1__Proteobacteria; D_2__Alphaproteobacteria; D_3__Rhodobacterales; D_4__Rhodobacteraceae; D_5__Paracoccus
OTU10558	4.43349	5.14102	0.0103306	0.0262516	CN15 vs CK	Enriched	D_1__Bacteroidetes; D_2__Sphingobacteriia; D_3__Sphingobacteriales; D_4__Saprospiraceae; D_5__uncultured; D_6__uncultured bacterium
OTU4210	4.37886	5.13625	0.00374266	0.011315	CN15 vs CK	Enriched	D_1__Bacteroidetes; D_2__Sphingobacteriia; D_3__Sphingobacteriales; D_4__Saprospiraceae; D_5__uncultured; D_6__uncultured bacterium
OTU619	36.1566	5.08814	1.76184e-05	0.000222466	CN15 vs CK	Enriched	D_1__Bacteroidetes; D_2__Flavobacteriia; D_3__Flavobacteriales; D_4__Flavobacteriaceae; D_5__Winogradskyella; D_6__uncultured bacterium
OTU6553	9.67579	4.72263	0.0131913	0.0311794	CN15 vs CK	Enriched	D_1__Chloroflexi; D_2__Anaerolineae; D_3__Anaerolineales; D_4__Anaerolineaceae; D_5__uncultured; Ambiguous_taxa
OTU459	8.41709	4.65864	0.00729314	0.0189622	CN15 vs CK	Enriched	D_1__Proteobacteria; D_2__Alphaproteobacteria; D_3__Rhodobacterales; D_4__Rhodobacteraceae; D_5__uncultured; D_6__uncultured bacterium
OTU703	50.5525	4.54861	8.72751e-05	0.000782466	CN15 vs CK	Enriched	D_1__Actinobacteria; D_2__Actinobacteria; D_3__Micrococcales; D_4__Microbacteriaceae; D_5__Microbacterium; Ambiguous_taxa
OTU5034	7.60606	4.53148	0.0143897	0.0329037	CN15 vs CK	Enriched	D_1__Proteobacteria; D_2__Alphaproteobacteria; D_3__Rhodobacterales; D_4__Rhodobacteraceae
OTU3892	7.55848	4.52313	0.0148067	0.0329037	CN15 vs CK	Enriched	D_1__Proteobacteria; D_2__Alphaproteobacteria; D_3__Rhizobiales; D_4__Phyllobacteriaceae
OTU6276	7.49221	4.48484	0.00799921	0.020592	CN15 vs CK	Enriched	D_1__Proteobacteria; D_2__Alphaproteobacteria; D_3__Rhodobacterales; D_4__Rhodobacteraceae
OTU6326	18.1315	4.32947	0.00398904	0.011717	CN15 vs CK	Enriched	D_1__Actinobacteria; D_2__Actinobacteria; D_3__Micrococcales; D_4__Microbacteriaceae; Ambiguous_taxa
OTU5498	31.95	4.2546	0.0165717	0.0353166	CN15 vs CK	Enriched	D_1__Planctomycetes; D_2__Planctomycetacia; D_3__Planctomycetales; D_4__Planctomycetaceae; D_5__Rhodopirellula
OTU353	503.545	4.22173	6.54783e-06	9.39356e-05	CN15 vs CK	Enriched	D_1__Proteobacteria; D_2__Alphaproteobacteria; D_3__Rhodobacterales; D_4__Rhodobacteraceae; D_5__Amaricoccus
OTU3463	26.6825	4.16758	0.000349813	0.00216065	CN15 vs CK	Enriched	D_1__Planctomycetes; D_2__Planctomycetacia; D_3__Planctomycetales; D_4__Planctomycetaceae; D_5__Blastopirellula; D_6__uncultured planctomycete
OTU1879	664.005	4.1639	6.86452e-06	9.39356e-05	CN15 vs CK	Enriched	D_1__Actinobacteria; D_2__Actinobacteria; D_3__Micrococcales; D_4__Microbacteriaceae; D_5__Microbacterium; Ambiguous_taxa
OTU1779	13.561	4.11636	0.00680533	0.018055	CN15 vs CK	Enriched	D_1__Actinobacteria; D_2__Actinobacteria; D_3__Propionibacteriales; D_4__Nocardioidaceae; D_5__Nocardioides
OTU3990	6.06372	4.08253	0.0147134	0.0329037	CN15 vs CK	Enriched	D_1__Bacteroidetes; D_2__Flavobacteriia; D_3__Flavobacteriales; D_4__Flavobacteriaceae; D_5__Winogradskyella; Ambiguous_taxa
OTU1990	16.707	4.06053	0.000313541	0.00203802	CN15 vs CK	Enriched	D_1__Proteobacteria; D_2__Alphaproteobacteria; D_3__Rhodobacterales; D_4__Rhodobacteraceae; D_5__uncultured
OTU5502	9.03176	3.86064	0.014781	0.0329037	CN15 vs CK	Enriched	D_1__Planctomycetes; D_2__OM190; D_3__uncultured bacterium; D_4__uncultured bacterium; D_5__uncultured bacterium; D_6__uncultured bacterium
OTU4447	17.0808	3.70426	0.00184745	0.00706377	CN15 vs CK	Enriched	D_1__Actinobacteria; D_2__Actinobacteria; D_3__Micrococcales; D_4__Microbacteriaceae; D_5__Microbacterium; Ambiguous_taxa
OTU1316	40.0185	3.61531	0.0115176	0.0279866	CN15 vs CK	Enriched	D_1__Proteobacteria; D_2__Alphaproteobacteria; D_3__Rhodobacterales; D_4__Rhodobacteraceae
OTU3336	142.399	3.52049	1.46635e-06	3.18266e-05	CN15 vs CK	Enriched	D_1__Bacteroidetes; D_2__Sphingobacteriia; D_3__Sphingobacteriales; D_4__Saprospiraceae; D_5__uncultured
OTU2490	6.78414	3.41488	0.0200366	0.0413453	CN15 vs CK	Enriched	D_1__Proteobacteria; D_2__Alphaproteobacteria; D_3__Rhodobacterales; D_4__Rhodobacteraceae; D_5__uncultured
OTU5259	29.9039	3.26266	0.00509169	0.0140834	CN15 vs CK	Enriched	D_1__Planctomycetes; D_2__Planctomycetacia; D_3__Planctomycetales; D_4__Planctomycetaceae; D_5__Planctomyces; D_6__uncultured bacterium
OTU4195	25.6744	3.20305	0.0035053	0.0108497	CN15 vs CK	Enriched	D_1__Actinobacteria; D_2__Actinobacteria; D_3__Micrococcales; D_4__Microbacteriaceae; D_5__Microbacterium; Ambiguous_taxa
OTU1332	30.6844	3.17219	0.002665	0.00923868	CN15 vs CK	Enriched	D_1__Actinobacteria; D_2__Actinobacteria; D_3__Micrococcales; D_4__Microbacteriaceae; D_5__Microbacterium; Ambiguous_taxa
OTU161	37.9841	2.945	0.0227319	0.0452878	CN15 vs CK	Enriched	D_1__Proteobacteria; D_2__Alphaproteobacteria; D_3__Rhodobacterales; D_4__Rhodobacteraceae; Ambiguous_taxa; Ambiguous_taxa
OTU1569	7.64693	2.89838	0.0175932	0.036889	CN15 vs CK	Enriched	D_1__Proteobacteria; D_2__Gammaproteobacteria; D_3__Cellvibrionales; D_4__Halieaceae; D_5__Haliea
OTU856	26.974	2.82509	0.0222242	0.044793	CN15 vs CK	Enriched	D_1__Proteobacteria; D_2__Alphaproteobacteria; D_3__Rhodobacterales; D_4__Rhodobacteraceae; D_5__Paracoccus
OTU5483	12.0944	2.7176	0.0203047	0.0415687	CN15 vs CK	Enriched	D_1__Proteobacteria; D_2__Alphaproteobacteria; D_3__Rhodobacterales; D_4__Rhodobacteraceae; D_5__uncultured
OTU4160	501.767	2.6162	0.0105006	0.0262516	CN15 vs CK	Enriched	D_1__Proteobacteria; D_2__Alphaproteobacteria; D_3__Rhodobacterales; D_4__Rhodobacteraceae; D_5__uncultured; D_6__uncultured bacterium
OTU10529	9.43888	2.50859	0.0228181	0.0452878	CN15 vs CK	Enriched	D_1__Proteobacteria; D_2__Alphaproteobacteria; D_3__Rhodobacterales; D_4__Rhodobacteraceae; D_5__Amaricoccus
OTU2748	242.12	2.4814	0.00165714	0.00652812	CN15 vs CK	Enriched	D_1__Bacteroidetes; D_2__Flavobacteriia; D_3__Flavobacteriales; D_4__Flavobacteriaceae; D_5__Muricauda
OTU23	17.8483	2.37849	0.0122204	0.0294196	CN15 vs CK	Enriched	D_1__Bacteroidetes; D_2__Flavobacteriia; D_3__Flavobacteriales; D_4__Flavobacteriaceae; D_5__Tamlana; D_6__Tamlana crocina
OTU30	90.4714	-1.84583	0.0135639	0.0314875	CN15 vs CK	Depleted	D_1__Proteobacteria; D_2__Alphaproteobacteria; D_3__Rhizobiales; D_4__Phyllobacteriaceae; Ambiguous_taxa; Ambiguous_taxa
OTU1481	93.1326	-2.08913	0.0165622	0.0353166	CN15 vs CK	Depleted	D_1__Proteobacteria; D_2__Alphaproteobacteria; D_3__Rhizobiales; D_4__Phyllobacteriaceae; D_5__Hoeflea; Ambiguous_taxa
OTU3432	12.5935	-2.27423	0.00700073	0.0183858	CN15 vs CK	Depleted	D_1__Proteobacteria; D_2__Alphaproteobacteria; D_3__Rhizobiales; D_4__Phyllobacteriaceae
OTU1234	7.96427	-2.44742	0.0151163	0.0333071	CN15 vs CK	Depleted	D_1__Proteobacteria; D_2__Alphaproteobacteria; D_3__Rhodobacterales; D_4__Rhodobacteraceae; D_5__Marivita
OTU2613	22.8077	-2.64	0.0046115	0.0130283	CN15 vs CK	Depleted	D_1__Proteobacteria; D_2__Alphaproteobacteria; D_3__Rhizobiales; D_4__uncultured
OTU1064	26.1251	-2.78863	0.00308031	0.0104511	CN15 vs CK	Depleted	D_1__Proteobacteria; D_2__Alphaproteobacteria; D_3__Rhodobacterales; D_4__Rhodobacteraceae
OTU872	23.3061	-2.8544	0.000655966	0.00322077	CN15 vs CK	Depleted	D_1__Proteobacteria; D_2__Alphaproteobacteria; D_3__Rhizobiales; D_4__Hyphomicrobiaceae; D_5__Devosia; D_6__uncultured bacterium
OTU1084	4.27656	-2.89866	0.0155223	0.0339143	CN15 vs CK	Depleted	D_1__Planctomycetes; D_2__Planctomycetacia; D_3__Planctomycetales; D_4__Planctomycetaceae; D_5__Rhodopirellula
OTU2389	9.49335	-2.91815	0.001711	0.00663972	CN15 vs CK	Depleted	D_1__Proteobacteria; D_2__Alphaproteobacteria; D_3__Rhodobacterales; D_4__Rhodobacteraceae
OTU1546	40.8438	-3.12154	2.15781e-06	4.31562e-05	CN15 vs CK	Depleted	D_1__Proteobacteria; D_2__Alphaproteobacteria; D_3__Rhizobiales; D_4__Phyllobacteriaceae
OTU1023	29.8513	-3.21333	0.0172188	0.0363975	CN15 vs CK	Depleted	D_1__Bacteroidetes; D_2__Sphingobacteriia; D_3__Sphingobacteriales; D_4__Saprospiraceae; D_5__uncultured
OTU5378	3.6754	-3.26551	0.014736	0.0329037	CN15 vs CK	Depleted	D_1__Proteobacteria; D_2__Alphaproteobacteria; D_3__Sphingomonadales; D_4__Erythrobacteraceae
OTU140	14.5533	-3.29523	0.00318348	0.0105195	CN15 vs CK	Depleted	D_1__Proteobacteria; D_2__Alphaproteobacteria; D_3__Rhodobacterales; D_4__Rhodobacteraceae; D_5__uncultured
OTU3461	30.4914	-3.40562	0.0165456	0.0353166	CN15 vs CK	Depleted	D_1__Planctomycetes; D_2__Planctomycetacia; D_3__Planctomycetales; D_4__Planctomycetaceae; D_5__Planctomyces; Ambiguous_taxa
OTU1620	10.1243	-3.46996	0.000554001	0.00290824	CN15 vs CK	Depleted	D_1__Proteobacteria; D_2__Alphaproteobacteria; D_3__Rhizobiales
OTU430	36.4716	-3.59898	5.50662e-06	8.4219e-05	CN15 vs CK	Depleted	D_1__Proteobacteria; D_2__Alphaproteobacteria; D_3__Rhodobacterales; D_4__Rhodobacteraceae
OTU2646	8.75437	-3.72431	0.000385462	0.00227773	CN15 vs CK	Depleted	D_1__Actinobacteria; D_2__Acidimicrobiia; D_3__Acidimicrobiales; D_4__uncultured; Ambiguous_taxa; Ambiguous_taxa
OTU2225	8.49983	-3.85264	0.000443601	0.00256303	CN15 vs CK	Depleted	D_1__Proteobacteria; D_2__Gammaproteobacteria; D_3__Vibrionales; D_4__Vibrionaceae; D_5__Vibrio
OTU681	13.9397	-3.94459	0.00016125	0.00127045	CN15 vs CK	Depleted	D_1__Proteobacteria; D_2__Alphaproteobacteria; D_3__Rhodobacterales; D_4__Rhodobacteraceae
OTU2450	7.46563	-4.00835	7.07206e-05	0.000656691	CN15 vs CK	Depleted	D_1__Actinobacteria; D_2__Acidimicrobiia; D_3__Acidimicrobiales; D_4__Sva0996 marine group
OTU711	48.4382	-4.06506	0.00053079	0.002902	CN15 vs CK	Depleted	D_1__Bacteroidetes; D_2__Sphingobacteriia; D_3__Sphingobacteriales; D_4__Saprospiraceae; D_5__Lewinella; D_6__Lewinella nigricans
OTU4157	69.7455	-4.15868	0.00345853	0.010834	CN15 vs CK	Depleted	D_1__Proteobacteria; D_2__Deltaproteobacteria; D_3__Bradymonadales; D_4__uncultured bacterium; D_5__uncultured bacterium; D_6__uncultured bacterium
OTU1458	12.3772	-4.19286	4.62842e-05	0.000462842	CN15 vs CK	Depleted	D_1__Planctomycetes; D_2__Planctomycetacia; D_3__Planctomycetales; D_4__Planctomycetaceae; D_5__Planctomyces
OTU3339	40.2002	-4.46641	0.0109785	0.0271847	CN15 vs CK	Depleted	D_1__Proteobacteria; D_2__Deltaproteobacteria; D_3__Oligoflexales; D_4__Oligoflexaceae
OTU2530	9.31979	-4.50804	0.00082103	0.00388123	CN15 vs CK	Depleted	D_1__Proteobacteria; D_2__Alphaproteobacteria; D_3__Rhodobacterales; D_4__Rhodobacteraceae
OTU3203	24.1477	-4.52412	0.000535754	0.002902	CN15 vs CK	Depleted	D_1__Chloroflexi; D_2__Ardenticatenia; D_3__uncultured
OTU3517	12.9706	-4.55138	0.00333016	0.010559	CN15 vs CK	Depleted	D_1__Chloroflexi; D_2__Ardenticatenia; D_3__uncultured; D_4__uncultured bacterium; D_5__uncultured bacterium; D_6__uncultured bacterium
OTU688	7.66064	-4.55444	0.00191527	0.00721697	CN15 vs CK	Depleted	D_1__Bacteroidetes; D_2__Flavobacteriia; D_3__Flavobacteriales; D_4__Flavobacteriaceae; D_5__Formosa
OTU5868	4.39305	-4.64177	0.000334405	0.00212062	CN15 vs CK	Depleted	D_1__Proteobacteria; D_2__Alphaproteobacteria; D_3__Rhizobiales
OTU1075	32.212	-4.66218	3.16528e-05	0.000342906	CN15 vs CK	Depleted	D_1__Proteobacteria; D_2__Alphaproteobacteria; D_3__Rhodobacterales; D_4__Rhodobacteraceae; D_5__Sedimentitalea
OTU2420	82.8251	-4.76582	0.00261705	0.00919504	CN15 vs CK	Depleted	D_1__Proteobacteria; D_2__Deltaproteobacteria; D_3__Bradymonadales; Ambiguous_taxa; Ambiguous_taxa; Ambiguous_taxa
OTU1138	5.88545	-4.79867	0.000259658	0.00185687	CN15 vs CK	Depleted	D_1__Proteobacteria; D_2__Alphaproteobacteria; D_3__Rhodobacterales; D_4__Rhodobacteraceae; D_5__uncultured
OTU403	5.17953	-4.88492	0.000138454	0.00116123	CN15 vs CK	Depleted	D_1__Actinobacteria; D_2__Acidimicrobiia; D_3__Acidimicrobiales; D_4__Acidimicrobiales Incertae Sedis; D_5__Candidatus Microthrix; Ambiguous_taxa
OTU2409	4.04365	-4.91582	0.00217135	0.00784099	CN15 vs CK	Depleted	D_1__Proteobacteria; D_2__Alphaproteobacteria; D_3__Rhodobacterales; D_4__Rhodobacteraceae
OTU3075	5.72241	-4.98053	0.0011646	0.00504659	CN15 vs CK	Depleted	D_1__Proteobacteria; D_2__Alphaproteobacteria; D_3__Rhizobiales
OTU5035	5.84895	-5.06999	0.000656541	0.00322077	CN15 vs CK	Depleted	D_1__Bacteroidetes; D_2__Flavobacteriia; D_3__Flavobacteriales; D_4__Flavobacteriaceae; D_5__Pricia
OTU1274	4.62173	-5.16401	0.00163314	0.00652812	CN15 vs CK	Depleted	D_1__Verrucomicrobia; D_2__Verrucomicrobiae; D_3__Verrucomicrobiales; D_4__DEV007
OTU614	17.4636	-5.20315	6.59529e-07	1.71478e-05	CN15 vs CK	Depleted	D_1__Proteobacteria; D_2__Alphaproteobacteria; D_3__Rhodobacterales; D_4__Rhodobacteraceae; D_5__uncultured
OTU2004	9.66402	-5.27928	5.34552e-06	8.4219e-05	CN15 vs CK	Depleted	D_1__Proteobacteria; D_2__Alphaproteobacteria; D_3__Rhizobiales; D_4__Rhodobiaceae; D_5__Anderseniella; Ambiguous_taxa
OTU629	5.10132	-5.3242	0.000965422	0.00440368	CN15 vs CK	Depleted	D_1__Proteobacteria; D_2__Alphaproteobacteria; D_3__Rhodobacterales; D_4__Rhodobacteraceae
OTU2563	11.4486	-5.50325	5.54924e-07	1.71478e-05	CN15 vs CK	Depleted	D_1__Proteobacteria; D_2__Alphaproteobacteria; D_3__Rhizobiales; D_4__Phyllobacteriaceae; D_5__Nitratireductor
OTU3343	37.8511	-5.62893	6.47974e-07	1.71478e-05	CN15 vs CK	Depleted	D_1__Actinobacteria; D_2__Acidimicrobiia; D_3__Acidimicrobiales; D_4__Acidimicrobiales Incertae Sedis; D_5__Candidatus Microthrix
OTU4159	1320.11	-14.8623	5.42814e-05	0.00052271	CN15 vs CK	Depleted	D_1__Proteobacteria; D_2__Deltaproteobacteria; D_3__Oligoflexales; D_4__Oligoflexaceae

## Sheet: DESeq2 in gut
Supplementary Table 1c DESeq2 showing the significantly enriched and depleted OTUs (PFDR < 0.05) by sucrose addition in gut.
Id	baseMean	log2FoldChange	lfcSE	stat	pvalue	padj	group	Pattern	taxonomy
OTU5869	10.4799	-6.74466	1.01375	-6.65321	2.86777e-11	3.07908e-10	CN10 vs CK	Depleted	D_1__Planctomycetes; D_2__Planctomycetacia; D_3__Planctomycetales; D_4__Planctomycetaceae; D_5__Rhodopirellula
OTU743	13.0987	-6.5469	1.33452	-4.9058	9.30467e-07	4.74538e-06	CN10 vs CK	Depleted	D_1__Proteobacteria; D_2__Alphaproteobacteria; D_3__Rhodobacterales; D_4__Rhodobacteraceae; D_5__Donghicola
OTU1001	10.549	-5.75563	0.975919	-5.89765	3.68717e-09	3.41901e-08	CN10 vs CK	Depleted	D_1__Bacteroidetes; D_2__Cytophagia; D_3__Cytophagales; D_4__Cyclobacteriaceae; D_5__Cyclobacterium; Ambiguous_taxa
OTU511	9.47983	-5.58246	1.72496	-3.23627	0.00121101	0.00304994	CN10 vs CK	Depleted	D_1__Proteobacteria; D_2__Gammaproteobacteria; D_3__Alteromonadales; D_4__Alteromonadaceae; D_5__Marinobacter
OTU1887	5.62816	-5.28147	1.0841	-4.87177	1.10601e-06	5.37203e-06	CN10 vs CK	Depleted	D_1__Proteobacteria; D_2__Alphaproteobacteria; D_3__Rhodobacterales; D_4__Rhodobacteraceae
OTU149	1359.71	-5.23891	1.39765	-3.74837	0.00017799	0.000541939	CN10 vs CK	Depleted	D_1__Proteobacteria; D_2__Gammaproteobacteria; D_3__Vibrionales; D_4__Vibrionaceae; D_5__Photobacterium
OTU4159	423.561	-4.93068	2.18163	-2.26009	0.0238154	0.0437688	CN10 vs CK	Depleted	D_1__Proteobacteria; D_2__Deltaproteobacteria; D_3__Oligoflexales; D_4__Oligoflexaceae
OTU3512	22.4014	-4.38155	0.623945	-7.02234	2.1819e-12	2.78192e-11	CN10 vs CK	Depleted	D_1__Proteobacteria; D_2__Alphaproteobacteria; D_3__Rhodobacterales; D_4__Rhodobacteraceae; D_5__Roseivivax
OTU1187	7.46011	-4.33401	0.976895	-4.43652	9.14249e-06	3.65699e-05	CN10 vs CK	Depleted	D_1__Cyanobacteria; D_2__Cyanobacteria; D_3__SubsectionIII; D_4__FamilyI; D_5__Phormidium
OTU1889	9.81359	-4.265	0.795329	-5.36257	8.20478e-08	5.39927e-07	CN10 vs CK	Depleted	D_1__Saccharibacteria; D_2__uncultured bacterium; D_3__uncultured bacterium; D_4__uncultured bacterium; D_5__uncultured bacterium; D_6__uncultured bacterium
OTU6	8.4818	-3.68527	0.881288	-4.18169	2.8935e-05	0.000107323	CN10 vs CK	Depleted	D_1__Cyanobacteria; D_2__Cyanobacteria; D_3__SubsectionIII; D_4__FamilyI; D_5__uncultured; D_6__uncultured cyanobacterium
OTU2257	6.42943	-3.34273	0.926871	-3.60646	0.000310397	0.000891845	CN10 vs CK	Depleted	D_1__Planctomycetes; D_2__Planctomycetacia; D_3__Planctomycetales; D_4__Planctomycetaceae; D_5__Blastopirellula; D_6__uncultured planctomycete
OTU717	8.40235	-3.31117	0.846322	-3.91243	9.13726e-05	0.000300645	CN10 vs CK	Depleted	D_1__Proteobacteria; D_2__Alphaproteobacteria; D_3__Rhodobacterales; D_4__Rhodobacteraceae; D_5__Ruegeria
OTU3432	4.19705	-3.12984	0.756815	-4.13554	3.54123e-05	0.000129002	CN10 vs CK	Depleted	D_1__Proteobacteria; D_2__Alphaproteobacteria; D_3__Rhizobiales; D_4__Phyllobacteriaceae
OTU2173	13.517	-2.88434	0.850667	-3.39068	0.000697201	0.00182345	CN10 vs CK	Depleted	D_1__Planctomycetes; D_2__Planctomycetacia; D_3__Planctomycetales; D_4__Planctomycetaceae; D_5__Blastopirellula; D_6__uncultured planctomycete
OTU1528	9.24255	-2.87224	0.588812	-4.87802	1.07155e-06	5.33161e-06	CN10 vs CK	Depleted	D_1__Planctomycetes; D_2__Planctomycetacia; D_3__Planctomycetales; D_4__Planctomycetaceae; D_5__Blastopirellula
OTU2856	5.5982	-2.79061	0.884844	-3.15378	0.00161169	0.00396126	CN10 vs CK	Depleted	D_1__Planctomycetes; D_2__Planctomycetacia; D_3__Planctomycetales; D_4__Planctomycetaceae; D_5__Planctomyces; D_6__uncultured bacterium
OTU2530	15.5342	-2.7745	0.781177	-3.55169	0.000382772	0.00105521	CN10 vs CK	Depleted	D_1__Proteobacteria; D_2__Alphaproteobacteria; D_3__Rhodobacterales; D_4__Rhodobacteraceae
OTU1138	8.61892	-2.75785	0.586365	-4.7033	2.55995e-06	1.13528e-05	CN10 vs CK	Depleted	D_1__Proteobacteria; D_2__Alphaproteobacteria; D_3__Rhodobacterales; D_4__Rhodobacteraceae; D_5__uncultured
OTU1075	46.6774	-2.70921	0.405277	-6.68483	2.31193e-11	2.62018e-10	CN10 vs CK	Depleted	D_1__Proteobacteria; D_2__Alphaproteobacteria; D_3__Rhodobacterales; D_4__Rhodobacteraceae; D_5__Sedimentitalea
OTU430	55.7531	-2.67717	0.355494	-7.53083	5.04192e-14	7.3468e-13	CN10 vs CK	Depleted	D_1__Proteobacteria; D_2__Alphaproteobacteria; D_3__Rhodobacterales; D_4__Rhodobacteraceae
OTU485	43.2542	-2.66494	0.287479	-9.27003	1.86099e-20	6.32738e-19	CN10 vs CK	Depleted	D_1__Proteobacteria; D_2__Alphaproteobacteria; D_3__Rhodobacterales; D_4__Rhodobacteraceae; D_5__Oceanicola
OTU1620	11.4648	-2.58389	0.644566	-4.00872	6.10481e-05	0.000207564	CN10 vs CK	Depleted	D_1__Proteobacteria; D_2__Alphaproteobacteria; D_3__Rhizobiales
OTU2389	7.87974	-2.5315	0.580735	-4.35914	1.30575e-05	5.12257e-05	CN10 vs CK	Depleted	D_1__Proteobacteria; D_2__Alphaproteobacteria; D_3__Rhodobacterales; D_4__Rhodobacteraceae
OTU1064	15.8026	-2.43527	0.407239	-5.97994	2.23217e-09	2.16839e-08	CN10 vs CK	Depleted	D_1__Proteobacteria; D_2__Alphaproteobacteria; D_3__Rhodobacterales; D_4__Rhodobacteraceae
OTU2560	7.76431	-2.42418	0.655663	-3.6973	0.000217907	0.000644247	CN10 vs CK	Depleted	D_1__Planctomycetes; D_2__Planctomycetacia; D_3__Planctomycetales; D_4__Planctomycetaceae; D_5__Rhodopirellula; D_6__uncultured bacterium
OTU3343	71.953	-2.38214	0.497016	-4.79289	1.64398e-06	7.62209e-06	CN10 vs CK	Depleted	D_1__Actinobacteria; D_2__Acidimicrobiia; D_3__Acidimicrobiales; D_4__Acidimicrobiales Incertae Sedis; D_5__Candidatus Microthrix
OTU1594	5.37032	-2.31772	0.648431	-3.57435	0.000351094	0.000981139	CN10 vs CK	Depleted	D_1__Proteobacteria; D_2__Alphaproteobacteria; D_3__Rhodobacterales; D_4__Rhodobacteraceae; D_5__Roseovarius
OTU2409	7.68048	-2.26132	0.604165	-3.74288	0.00018192	0.000545759	CN10 vs CK	Depleted	D_1__Proteobacteria; D_2__Alphaproteobacteria; D_3__Rhodobacterales; D_4__Rhodobacteraceae
OTU1546	36.54	-2.21429	0.28438	-7.78637	6.89637e-15	1.17238e-13	CN10 vs CK	Depleted	D_1__Proteobacteria; D_2__Alphaproteobacteria; D_3__Rhizobiales; D_4__Phyllobacteriaceae
OTU1621	4.07311	-2.21096	0.662827	-3.33565	0.000851	0.00217005	CN10 vs CK	Depleted	D_1__Proteobacteria; D_2__Alphaproteobacteria; D_3__Rhizobiales
OTU140	10.2794	-2.16852	0.566427	-3.82841	0.000128972	0.000411097	CN10 vs CK	Depleted	D_1__Proteobacteria; D_2__Alphaproteobacteria; D_3__Rhodobacterales; D_4__Rhodobacteraceae; D_5__uncultured
OTU2862	6.82463	-1.99459	0.679181	-2.93676	0.00331663	0.00743508	CN10 vs CK	Depleted	D_1__Proteobacteria; D_2__Alphaproteobacteria; D_3__Rhodobacterales; D_4__Rhodobacteraceae; D_5__uncultured
OTU681	28.7476	-1.97195	0.438427	-4.49779	6.86641e-06	2.8015e-05	CN10 vs CK	Depleted	D_1__Proteobacteria; D_2__Alphaproteobacteria; D_3__Rhodobacterales; D_4__Rhodobacteraceae
OTU2299	99.7587	-1.96458	0.831465	-2.36279	0.0181378	0.035578	CN10 vs CK	Depleted	D_1__Proteobacteria; D_2__Gammaproteobacteria; D_3__Alteromonadales; D_4__uncultured; D_5__uncultured bacterium; D_6__uncultured bacterium
OTU5378	6.19211	-1.88848	0.666427	-2.83374	0.00460063	0.00987924	CN10 vs CK	Depleted	D_1__Proteobacteria; D_2__Alphaproteobacteria; D_3__Sphingomonadales; D_4__Erythrobacteraceae
OTU614	32.1215	-1.81774	0.5034	-3.61092	0.000305117	0.000889199	CN10 vs CK	Depleted	D_1__Proteobacteria; D_2__Alphaproteobacteria; D_3__Rhodobacterales; D_4__Rhodobacteraceae; D_5__uncultured
OTU620	6.18154	-1.8151	0.612332	-2.96425	0.00303426	0.00695493	CN10 vs CK	Depleted	D_1__Proteobacteria; D_2__Alphaproteobacteria; D_3__Rickettsiales; D_4__T9d; D_5__uncultured bacterium; D_6__uncultured bacterium
OTU2563	19.9029	-1.80691	0.510414	-3.54007	0.000400014	0.00108804	CN10 vs CK	Depleted	D_1__Proteobacteria; D_2__Alphaproteobacteria; D_3__Rhizobiales; D_4__Phyllobacteriaceae; D_5__Nitratireductor
OTU2450	21.4583	-1.60942	0.461107	-3.49035	0.000482397	0.00129486	CN10 vs CK	Depleted	D_1__Actinobacteria; D_2__Acidimicrobiia; D_3__Acidimicrobiales; D_4__Sva0996 marine group
OTU1261	6.05188	-1.54197	0.654959	-2.3543	0.0185576	0.0360547	CN10 vs CK	Depleted	D_1__Proteobacteria; D_2__Alphaproteobacteria; D_3__Rhodobacterales; D_4__Rhodobacteraceae
OTU5868	5.23505	-1.32213	0.582672	-2.26909	0.0232629	0.0431422	CN10 vs CK	Depleted	D_1__Proteobacteria; D_2__Alphaproteobacteria; D_3__Rhizobiales
OTU30	49.2672	-1.18714	0.355531	-3.33905	0.000840641	0.00217005	CN10 vs CK	Depleted	D_1__Proteobacteria; D_2__Alphaproteobacteria; D_3__Rhizobiales; D_4__Phyllobacteriaceae; Ambiguous_taxa; Ambiguous_taxa
OTU1300	129.06	-1.18086	0.51843	-2.27776	0.022741	0.0426734	CN10 vs CK	Depleted	D_1__Actinobacteria; D_2__Acidimicrobiia; D_3__Acidimicrobiales; D_4__Acidimicrobiaceae; D_5__Ilumatobacter
OTU2004	21.0266	-1.12734	0.407872	-2.76395	0.00571058	0.012135	CN10 vs CK	Depleted	D_1__Proteobacteria; D_2__Alphaproteobacteria; D_3__Rhizobiales; D_4__Rhodobiaceae; D_5__Anderseniella; Ambiguous_taxa
OTU538	59.7932	1.02104	0.430858	2.36978	0.0177988	0.035252	CN10 vs CK	Enriched	D_1__Planctomycetes; D_2__Planctomycetacia; D_3__Planctomycetales; D_4__Planctomycetaceae; D_5__Pir4 lineage; Ambiguous_taxa
OTU4160	116.809	1.32656	0.577948	2.29529	0.0217167	0.0414038	CN10 vs CK	Enriched	D_1__Proteobacteria; D_2__Alphaproteobacteria; D_3__Rhodobacterales; D_4__Rhodobacteraceae; D_5__uncultured; D_6__uncultured bacterium
OTU583	333.775	1.40641	0.358649	3.92141	8.80322e-05	0.000294403	CN10 vs CK	Enriched	D_1__Proteobacteria; D_2__Alphaproteobacteria; D_3__Rhodobacterales; D_4__Rhodobacteraceae
OTU2355	6.35577	1.41403	0.554609	2.5496	0.0107848	0.0220009	CN10 vs CK	Enriched	D_1__Proteobacteria; D_2__Gammaproteobacteria; D_3__Gammaproteobacteria Incertae Sedis; D_4__Unknown Family; D_5__uncultured; Ambiguous_taxa
OTU2381	42.7014	1.47876	0.510679	2.89567	0.00378347	0.00838943	CN10 vs CK	Enriched	D_1__Planctomycetes; D_2__Planctomycetacia; D_3__Planctomycetales; D_4__Planctomycetaceae; D_5__Planctomyces; Ambiguous_taxa
OTU1867	1116.57	1.48949	0.573118	2.59893	0.00935158	0.0192699	CN10 vs CK	Enriched	D_1__Proteobacteria; D_2__Alphaproteobacteria; D_3__Rhodobacterales; D_4__Rhodobacteraceae; D_5__Amaricoccus
OTU2626	4.66445	1.50364	0.660433	2.27675	0.022801	0.0426734	CN10 vs CK	Enriched	D_1__Proteobacteria; D_2__Betaproteobacteria; D_3__Nitrosomonadales; D_4__Nitrosomonadaceae; D_5__Nitrosomonas; Ambiguous_taxa
OTU3457	39.2365	1.53543	0.372082	4.12658	3.68197e-05	0.000131081	CN10 vs CK	Enriched	D_1__Planctomycetes; D_2__Planctomycetacia; D_3__Planctomycetales; D_4__Planctomycetaceae; D_5__Blastopirellula; D_6__uncultured bacterium
OTU688	40.7185	1.61418	0.429196	3.76094	0.000169276	0.000523216	CN10 vs CK	Enriched	D_1__Bacteroidetes; D_2__Flavobacteriia; D_3__Flavobacteriales; D_4__Flavobacteriaceae; D_5__Formosa
OTU3203	124.502	1.68343	0.691776	2.43349	0.014954	0.029908	CN10 vs CK	Enriched	D_1__Chloroflexi; D_2__Ardenticatenia; D_3__uncultured
OTU239	29.2352	1.84775	0.426449	4.33287	1.47176e-05	5.66487e-05	CN10 vs CK	Enriched	D_1__Proteobacteria; D_2__Alphaproteobacteria; D_3__Rhodobacterales; D_4__Rhodobacteraceae
OTU353	31.8835	1.90904	0.728868	2.61918	0.00881404	0.0183476	CN10 vs CK	Enriched	D_1__Proteobacteria; D_2__Alphaproteobacteria; D_3__Rhodobacterales; D_4__Rhodobacteraceae; D_5__Amaricoccus
OTU2583	12.174	1.92108	0.465852	4.12379	3.72681e-05	0.000131081	CN10 vs CK	Enriched	D_1__Proteobacteria; D_2__Alphaproteobacteria; D_3__Rhodospirillales; D_4__Rhodospirillales Incertae Sedis; D_5__Candidatus Alysiosphaera; D_6__uncultured alpha proteobacterium
OTU993	55.3247	2.00918	0.559414	3.59158	0.000328679	0.000931257	CN10 vs CK	Enriched	D_1__Bacteroidetes; D_2__Flavobacteriia; D_3__Flavobacteriales; D_4__Flavobacteriaceae; D_5__Muricauda; D_6__uncultured bacterium
OTU2675	6.31885	2.03276	0.673168	3.01969	0.00253038	0.00586587	CN10 vs CK	Enriched	D_1__Proteobacteria; D_2__Alphaproteobacteria; D_3__Rhodobacterales; D_4__Rhodobacteraceae; D_5__Tropicimonas
OTU5499	11.7194	2.04181	0.65145	3.13426	0.00172288	0.00418413	CN10 vs CK	Enriched	D_1__Planctomycetes; D_2__Planctomycetacia; D_3__Planctomycetales; D_4__Planctomycetaceae; D_5__Planctomyces; D_6__uncultured bacterium
OTU1563	43.3522	2.09766	0.656899	3.19327	0.00140672	0.00349963	CN10 vs CK	Enriched	D_1__Planctomycetes; D_2__Planctomycetacia; D_3__Planctomycetales; D_4__Planctomycetaceae; D_5__Rhodopirellula; D_6__uncultured bacterium
OTU2053	5.23876	2.24198	0.757605	2.9593	0.00308335	0.00698893	CN10 vs CK	Enriched	D_1__Proteobacteria; D_2__Alphaproteobacteria; D_3__Sphingomonadales; D_4__Erythrobacteraceae
OTU2385	18.3735	2.4386	0.926627	2.6317	0.00849594	0.0178678	CN10 vs CK	Enriched	D_1__Planctomycetes; D_2__Planctomycetacia; D_3__Planctomycetales; D_4__Planctomycetaceae; D_5__Rubripirellula
OTU1040	216.007	2.53776	0.825921	3.07264	0.00212171	0.00503289	CN10 vs CK	Enriched	D_1__Bacteroidetes; D_2__Flavobacteriia; D_3__Flavobacteriales; D_4__Flavobacteriaceae; D_5__Winogradskyella; Ambiguous_taxa
OTU3201	106.074	2.62032	0.75244	3.48243	0.00049689	0.00131644	CN10 vs CK	Enriched	D_1__Proteobacteria; D_2__Gammaproteobacteria; D_3__Gammaproteobacteria Incertae Sedis; D_4__Unknown Family; D_5__uncultured; Ambiguous_taxa
OTU2748	93.2434	2.7705	0.548341	5.05251	4.36039e-07	2.47089e-06	CN10 vs CK	Enriched	D_1__Bacteroidetes; D_2__Flavobacteriia; D_3__Flavobacteriales; D_4__Flavobacteriaceae; D_5__Muricauda
OTU3801	6.087	2.8327	0.627859	4.51168	6.43153e-06	2.67762e-05	CN10 vs CK	Enriched	D_1__Actinobacteria; D_2__Actinobacteria; D_3__Propionibacteriales; D_4__Nocardioidaceae; D_5__Nocardioides; D_6__uncultured bacterium
OTU2696	8.09656	2.9023	0.719717	4.03256	5.51716e-05	0.000190763	CN10 vs CK	Enriched	D_1__Actinobacteria; D_2__Actinobacteria; D_3__Micrococcales; D_4__Demequinaceae; D_5__Lysinimicrobium
OTU5259	60.2848	2.99547	0.521201	5.74725	9.07081e-09	7.40178e-08	CN10 vs CK	Enriched	D_1__Planctomycetes; D_2__Planctomycetacia; D_3__Planctomycetales; D_4__Planctomycetaceae; D_5__Planctomyces; D_6__uncultured bacterium
OTU1779	59.1711	3.14103	0.546333	5.74929	8.96195e-09	7.40178e-08	CN10 vs CK	Enriched	D_1__Actinobacteria; D_2__Actinobacteria; D_3__Propionibacteriales; D_4__Nocardioidaceae; D_5__Nocardioides
OTU5502	6.76836	3.3039	0.856952	3.85541	0.000115538	0.000374123	CN10 vs CK	Enriched	D_1__Planctomycetes; D_2__OM190; D_3__uncultured bacterium; D_4__uncultured bacterium; D_5__uncultured bacterium; D_6__uncultured bacterium
OTU3463	6.25064	3.39283	1.4659	2.3145	0.0206402	0.0397227	CN10 vs CK	Enriched	D_1__Planctomycetes; D_2__Planctomycetacia; D_3__Planctomycetales; D_4__Planctomycetaceae; D_5__Blastopirellula; D_6__uncultured planctomycete
OTU1981	3.59365	3.47318	1.38114	2.51473	0.0119125	0.0240608	CN10 vs CK	Enriched	D_1__Proteobacteria; D_2__Alphaproteobacteria; D_3__Rhodobacterales; D_4__Rhodobacteraceae
OTU780	3.73673	3.69385	1.18131	3.12691	0.00176653	0.00423966	CN10 vs CK	Enriched	D_1__Bacteroidetes; D_2__Cytophagia; D_3__Cytophagales; D_4__Flammeovirgaceae; D_5__uncultured; D_6__uncultured organism
OTU2529	8.29529	3.77444	0.987886	3.82073	0.000133058	0.000417598	CN10 vs CK	Enriched	D_1__Chloroflexi; D_2__Caldilineae; D_3__Caldilineales; D_4__Caldilineaceae; D_5__uncultured
OTU5498	16.3865	3.88441	0.725384	5.35497	8.55712e-08	5.45516e-07	CN10 vs CK	Enriched	D_1__Planctomycetes; D_2__Planctomycetacia; D_3__Planctomycetales; D_4__Planctomycetaceae; D_5__Rhodopirellula
OTU2647	72.94	4.08397	1.34805	3.02953	0.00244939	0.00574339	CN10 vs CK	Enriched	D_1__Proteobacteria; D_2__Alphaproteobacteria; D_3__Rhodobacterales; D_4__Rhodobacteraceae; D_5__Amaricoccus
OTU161	71.6148	4.13575	0.725726	5.69878	1.2067e-08	9.46799e-08	CN10 vs CK	Enriched	D_1__Proteobacteria; D_2__Alphaproteobacteria; D_3__Rhodobacterales; D_4__Rhodobacteraceae; Ambiguous_taxa; Ambiguous_taxa
OTU6446	19.6278	4.28734	0.797152	5.37832	7.51822e-08	5.11239e-07	CN10 vs CK	Enriched	D_1__Planctomycetes; D_2__Planctomycetacia; D_3__Planctomycetales; D_4__Planctomycetaceae; D_5__Planctomyces; D_6__uncultured bacterium
OTU3462	5.96121	4.34548	0.93824	4.63152	3.62986e-06	1.57552e-05	CN10 vs CK	Enriched	D_1__Proteobacteria; D_2__Alphaproteobacteria; D_3__Rhodobacterales; D_4__Rhodobacteraceae; D_5__Amaricoccus
OTU4447	4.85808	4.47391	0.891949	5.01588	5.27906e-07	2.83402e-06	CN10 vs CK	Enriched	D_1__Actinobacteria; D_2__Actinobacteria; D_3__Micrococcales; D_4__Microbacteriaceae; D_5__Microbacterium; Ambiguous_taxa
OTU254	95.7611	4.77566	1.67737	2.84711	0.00441186	0.00957469	CN10 vs CK	Enriched	D_1__Proteobacteria; D_2__Epsilonproteobacteria; D_3__Campylobacterales; D_4__Campylobacteraceae; D_5__Arcobacter; D_6__uncultured bacterium
OTU1759	42.5405	4.91059	0.92966	5.28214	1.27686e-07	7.44225e-07	CN10 vs CK	Enriched	D_1__Proteobacteria; D_2__Alphaproteobacteria; D_3__Rhodobacterales; D_4__Rhodobacteraceae
OTU2773	32.8626	5.45844	0.848075	6.43627	1.22449e-10	1.24898e-09	CN10 vs CK	Enriched	D_1__Bacteroidetes; D_2__Cytophagia; D_3__Cytophagales; D_4__Flammeovirgaceae; D_5__Flexithrix; Ambiguous_taxa
OTU703	36.091	5.62167	0.638906	8.79891	1.38156e-18	3.52298e-17	CN10 vs CK	Enriched	D_1__Actinobacteria; D_2__Actinobacteria; D_3__Micrococcales; D_4__Microbacteriaceae; D_5__Microbacterium; Ambiguous_taxa
OTU1879	737.666	5.69384	0.360268	15.8044	2.89916e-56	5.91428e-54	CN10 vs CK	Enriched	D_1__Actinobacteria; D_2__Actinobacteria; D_3__Micrococcales; D_4__Microbacteriaceae; D_5__Microbacterium; Ambiguous_taxa
OTU5256	44.834	5.77978	0.809523	7.13974	9.35081e-13	1.27171e-11	CN10 vs CK	Enriched	D_1__Planctomycetes; D_2__Planctomycetacia; D_3__Planctomycetales; D_4__Planctomycetaceae; D_5__Rhodopirellula
OTU2277	4.48706	5.80436	1.35068	4.29736	1.72845e-05	6.52971e-05	CN10 vs CK	Enriched	D_1__Planctomycetes; D_2__Planctomycetacia; D_3__Planctomycetales; D_4__Planctomycetaceae; D_5__Blastopirellula
OTU2090	22.6118	5.83079	0.750776	7.76635	8.07801e-15	1.26763e-13	CN10 vs CK	Enriched	D_1__Actinobacteria; D_2__Actinobacteria; D_3__Micrococcales; D_4__Microbacteriaceae; D_5__Microbacterium; Ambiguous_taxa
OTU1514	162.154	5.83233	0.701202	8.31762	8.97504e-17	2.03434e-15	CN10 vs CK	Enriched	D_1__Proteobacteria; D_2__Alphaproteobacteria; D_3__Rhodobacterales; D_4__Rhodobacteraceae; D_5__Paracoccus
OTU3200	9.27032	5.88136	1.27715	4.60507	4.12329e-06	1.7524e-05	CN10 vs CK	Enriched	D_1__Chloroflexi; D_2__Caldilineae; D_3__Caldilineales; D_4__Caldilineaceae; D_5__uncultured
OTU23	10.2488	5.95039	1.26108	4.71849	2.37603e-06	1.07714e-05	CN10 vs CK	Enriched	D_1__Bacteroidetes; D_2__Flavobacteriia; D_3__Flavobacteriales; D_4__Flavobacteriaceae; D_5__Tamlana; D_6__Tamlana crocina
OTU1990	25.883	6.29944	1.07418	5.86442	4.50694e-09	3.99746e-08	CN10 vs CK	Enriched	D_1__Proteobacteria; D_2__Alphaproteobacteria; D_3__Rhodobacterales; D_4__Rhodobacteraceae; D_5__uncultured
OTU2747	15.175	6.30274	1.19211	5.28702	1.24324e-07	7.44225e-07	CN10 vs CK	Enriched	D_1__Planctomycetes; D_2__Planctomycetacia; D_3__Planctomycetales; D_4__Planctomycetaceae; D_5__Planctomyces; D_6__uncultured bacterium
OTU1413	10.0959	6.4688	1.1556	5.59778	2.17114e-08	1.64042e-07	CN10 vs CK	Enriched	D_1__Bacteroidetes; D_2__Cytophagia; D_3__Cytophagales; D_4__Flammeovirgaceae; D_5__Flexithrix; Ambiguous_taxa
OTU571	30.1651	6.53861	1.22519	5.33683	9.45866e-08	5.84717e-07	CN10 vs CK	Enriched	D_1__Planctomycetes; D_2__Planctomycetacia; D_3__Planctomycetales; D_4__Planctomycetaceae; D_5__Rhodopirellula
OTU4155	22.2791	6.62165	2.29236	2.88858	0.0038699	0.00848882	CN10 vs CK	Enriched	D_1__Chloroflexi; D_2__Anaerolineae; D_3__Anaerolineales; D_4__Anaerolineaceae; D_5__uncultured; D_6__uncultured bacterium
OTU1332	133.571	6.62963	0.479661	13.8215	1.89138e-43	1.92921e-41	CN10 vs CK	Enriched	D_1__Actinobacteria; D_2__Actinobacteria; D_3__Micrococcales; D_4__Microbacteriaceae; D_5__Microbacterium; Ambiguous_taxa
OTU4917	8.24601	6.66815	1.34245	4.96714	6.79486e-07	3.55423e-06	CN10 vs CK	Enriched	D_1__Planctomycetes; D_2__Planctomycetacia; D_3__Planctomycetales; D_4__Planctomycetaceae; D_5__Planctomyces; D_6__uncultured bacterium
OTU2327	167.857	6.89694	0.851073	8.10382	5.32594e-16	1.08649e-14	CN10 vs CK	Enriched	D_1__Actinobacteria; D_2__Actinobacteria; D_3__Propionibacteriales; D_4__Propionibacteriaceae; D_5__Tessaracoccus
OTU778	249.001	7.06773	0.556505	12.7002	5.89681e-37	4.00983e-35	CN10 vs CK	Enriched	D_1__Actinobacteria; D_2__Actinobacteria; D_3__Micrococcales; D_4__Demequinaceae; D_5__Lysinimicrobium
OTU1142	23.8833	7.29365	1.44615	5.04349	4.57121e-07	2.52034e-06	CN10 vs CK	Enriched	D_1__Proteobacteria; D_2__Alphaproteobacteria; D_3__Rhodobacterales; D_4__Rhodobacteraceae; D_5__Amaricoccus; D_6__uncultured bacterium
OTU1897	18.4312	7.31905	1.32779	5.51223	3.54325e-08	2.58151e-07	CN10 vs CK	Enriched	D_1__Actinobacteria; D_2__Actinobacteria; D_3__Propionibacteriales; D_4__Propionibacteriaceae; D_5__Tessaracoccus; Ambiguous_taxa
OTU3199	102.042	7.511	0.797167	9.42211	4.42115e-21	1.80383e-19	CN10 vs CK	Enriched	D_1__Saccharibacteria; D_2__uncultured bacterium; D_3__uncultured bacterium; D_4__uncultured bacterium; D_5__uncultured bacterium; D_6__uncultured bacterium
OTU242	36.977	7.8471	0.986888	7.95135	1.84487e-15	3.42139e-14	CN10 vs CK	Enriched	D_1__Actinobacteria; D_2__Actinobacteria; D_3__Micrococcales; D_4__Intrasporangiaceae
OTU1026	581.006	8.15669	1.50551	5.41791	6.0301e-08	4.24186e-07	CN10 vs CK	Enriched	D_1__Bacteroidetes; D_2__Flavobacteriia; D_3__Flavobacteriales; D_4__Flavobacteriaceae; D_5__Tenacibaculum; Ambiguous_taxa
OTU889	26.3998	8.34237	1.21919	6.84255	7.77971e-12	9.33566e-11	CN10 vs CK	Enriched	D_1__Actinobacteria; D_2__Actinobacteria; D_3__Micrococcales; D_4__Intrasporangiaceae; D_5__Ornithinimicrobium; Ambiguous_taxa
OTU2045	41.4547	8.5177	0.891033	9.55935	1.18496e-21	6.04327e-20	CN10 vs CK	Enriched	D_1__Planctomycetes; D_2__Planctomycetacia; D_3__Planctomycetales; D_4__Planctomycetaceae; D_5__Blastopirellula
OTU412	142.769	9.79036	1.08171	9.05086	1.41843e-19	4.13371e-18	CN10 vs CK	Enriched	D_1__Actinobacteria; D_2__Actinobacteria; D_3__Micrococcales; D_4__Bogoriellaceae; D_5__Georgenia
OTU1150	138.027	9.87019	2.0585	4.79485	1.62795e-06	7.62209e-06	CN10 vs CK	Enriched	D_1__Proteobacteria; D_2__Gammaproteobacteria; D_3__Vibrionales; D_4__Vibrionaceae; D_5__Vibrio; Ambiguous_taxa
OTU149	1241.58	-10.9435	1.44613	-7.56744	3.80664e-14	4.65257e-13	CN15 vs CK	Depleted	D_1__Proteobacteria; D_2__Gammaproteobacteria; D_3__Vibrionales; D_4__Vibrionaceae; D_5__Photobacterium
OTU2050	53.1571	-7.93332	1.61873	-4.90095	9.53739e-07	2.65598e-06	CN15 vs CK	Depleted	D_1__Proteobacteria; D_2__Gammaproteobacteria; D_3__Vibrionales; D_4__Vibrionaceae; D_5__Vibrio; Ambiguous_taxa
OTU743	11.7713	-6.75264	1.35697	-4.97627	6.48198e-07	1.90138e-06	CN15 vs CK	Depleted	D_1__Proteobacteria; D_2__Alphaproteobacteria; D_3__Rhodobacterales; D_4__Rhodobacteraceae; D_5__Donghicola
OTU5869	9.30555	-6.44828	0.982361	-6.56406	5.2362e-11	4.11416e-10	CN15 vs CK	Depleted	D_1__Planctomycetes; D_2__Planctomycetacia; D_3__Planctomycetales; D_4__Planctomycetaceae; D_5__Rhodopirellula
OTU1528	7.34005	-6.11976	0.955684	-6.40354	1.51814e-10	1.1133e-09	CN15 vs CK	Depleted	D_1__Planctomycetes; D_2__Planctomycetacia; D_3__Planctomycetales; D_4__Planctomycetaceae; D_5__Blastopirellula
OTU2225	862.135	-6.0772	1.22948	-4.94289	7.69721e-07	2.1992e-06	CN15 vs CK	Depleted	D_1__Proteobacteria; D_2__Gammaproteobacteria; D_3__Vibrionales; D_4__Vibrionaceae; D_5__Vibrio
OTU3512	20.0628	-6.02828	0.949038	-6.35199	2.12547e-10	1.5084e-09	CN15 vs CK	Depleted	D_1__Proteobacteria; D_2__Alphaproteobacteria; D_3__Rhodobacterales; D_4__Rhodobacteraceae; D_5__Roseivivax
OTU511	9.22348	-5.91899	1.84068	-3.21565	0.00130149	0.0023091	CN15 vs CK	Depleted	D_1__Proteobacteria; D_2__Gammaproteobacteria; D_3__Alteromonadales; D_4__Alteromonadaceae; D_5__Marinobacter
OTU1001	9.22787	-5.90759	0.947862	-6.23254	4.58937e-10	2.80462e-09	CN15 vs CK	Depleted	D_1__Bacteroidetes; D_2__Cytophagia; D_3__Cytophagales; D_4__Cyclobacteriaceae; D_5__Cyclobacterium; Ambiguous_taxa
OTU2539	31.2482	-5.65866	0.97368	-5.81162	6.18702e-09	3.31987e-08	CN15 vs CK	Depleted	D_1__Firmicutes; D_2__Bacilli; D_3__Lactobacillales; D_4__Enterococcaceae; D_5__Enterococcus; D_6__Enterococcus faecalis
OTU1887	5.12232	-5.51534	1.11202	-4.95974	7.0588e-07	2.04334e-06	CN15 vs CK	Depleted	D_1__Proteobacteria; D_2__Alphaproteobacteria; D_3__Rhodobacterales; D_4__Rhodobacteraceae
OTU3075	4.9218	-5.03294	0.994733	-5.05959	4.20167e-07	1.30193e-06	CN15 vs CK	Depleted	D_1__Proteobacteria; D_2__Alphaproteobacteria; D_3__Rhizobiales
OTU688	9.42028	-4.95539	0.892075	-5.55491	2.77756e-08	1.19816e-07	CN15 vs CK	Depleted	D_1__Bacteroidetes; D_2__Flavobacteriia; D_3__Flavobacteriales; D_4__Flavobacteriaceae; D_5__Formosa
OTU629	30.6983	-4.82469	0.764841	-6.3081	2.82479e-10	1.89436e-09	CN15 vs CK	Depleted	D_1__Proteobacteria; D_2__Alphaproteobacteria; D_3__Rhodobacterales; D_4__Rhodobacteraceae
OTU2409	5.98711	-4.75653	0.944044	-5.03846	4.69284e-07	1.43392e-06	CN15 vs CK	Depleted	D_1__Proteobacteria; D_2__Alphaproteobacteria; D_3__Rhodobacterales; D_4__Rhodobacteraceae
OTU2966	11.8025	-4.53839	1.0763	-4.21665	2.47962e-05	5.68246e-05	CN15 vs CK	Depleted	D_1__Chlamydiae; D_2__Chlamydiae; D_3__Chlamydiales; D_4__Chlamydiales Incertae Sedis; D_5__uncultured organism; D_6__uncultured organism
OTU614	23.7046	-4.47103	0.562218	-7.95249	1.82806e-15	2.87266e-14	CN15 vs CK	Depleted	D_1__Proteobacteria; D_2__Alphaproteobacteria; D_3__Rhodobacterales; D_4__Rhodobacteraceae; D_5__uncultured
OTU165	3.50416	-4.46547	1.27122	-3.51275	0.000443491	0.000826847	CN15 vs CK	Depleted	D_1__Proteobacteria; D_2__Gammaproteobacteria; D_3__Legionellales; D_4__Legionellaceae; D_5__uncultured
OTU1316	89.3993	-4.4208	0.761969	-5.80181	6.56028e-09	3.43634e-08	CN15 vs CK	Depleted	D_1__Proteobacteria; D_2__Alphaproteobacteria; D_3__Rhodobacterales; D_4__Rhodobacteraceae
OTU2006	62.2207	-4.10583	1.83765	-2.23428	0.0254646	0.0373481	CN15 vs CK	Depleted	D_1__Proteobacteria; D_2__Gammaproteobacteria; D_3__Vibrionales; D_4__Vibrionaceae; D_5__Vibrio
OTU1692	1710.01	-4.0831	0.993399	-4.11023	3.95264e-05	8.5253e-05	CN15 vs CK	Depleted	D_1__Tenericutes; D_2__Mollicutes; D_3__Mycoplasmatales; D_4__Mycoplasmataceae; D_5__Candidatus Bacilloplasma; D_6__uncultured bacterium
OTU6	7.77462	-4.0737	1.01005	-4.03316	5.50317e-05	0.000117544	CN15 vs CK	Depleted	D_1__Cyanobacteria; D_2__Cyanobacteria; D_3__SubsectionIII; D_4__FamilyI; D_5__uncultured; D_6__uncultured cyanobacterium
OTU2563	14.9343	-3.98783	0.606027	-6.58028	4.6956e-11	3.82605e-10	CN15 vs CK	Depleted	D_1__Proteobacteria; D_2__Alphaproteobacteria; D_3__Rhizobiales; D_4__Phyllobacteriaceae; D_5__Nitratireductor
OTU3343	57.5889	-3.96187	0.579232	-6.83987	7.92652e-12	6.97534e-11	CN15 vs CK	Depleted	D_1__Actinobacteria; D_2__Acidimicrobiia; D_3__Acidimicrobiales; D_4__Acidimicrobiales Incertae Sedis; D_5__Candidatus Microthrix
OTU717	7.34016	-3.89449	0.734116	-5.305	1.12672e-07	3.93459e-07	CN15 vs CK	Depleted	D_1__Proteobacteria; D_2__Alphaproteobacteria; D_3__Rhodobacterales; D_4__Rhodobacteraceae; D_5__Ruegeria
OTU1942	3.24732	-3.87043	1.53408	-2.52297	0.0116369	0.0172981	CN15 vs CK	Depleted	D_1__Planctomycetes; D_2__Planctomycetacia; D_3__Planctomycetales; D_4__Planctomycetaceae; D_5__Gemmata; D_6__uncultured bacterium
OTU2474	6.47124	-3.83755	1.20053	-3.19655	0.00139083	0.00244786	CN15 vs CK	Depleted	D_1__Proteobacteria; D_2__Alphaproteobacteria; D_3__Rhodobacterales; D_4__Rhodobacteraceae; D_5__Thioclava
OTU1187	7.23191	-3.81808	1.05045	-3.63471	0.000278299	0.000541821	CN15 vs CK	Depleted	D_1__Cyanobacteria; D_2__Cyanobacteria; D_3__SubsectionIII; D_4__FamilyI; D_5__Phormidium
OTU3198	71.9481	-3.73117	1.19684	-3.11751	0.00182387	0.00315946	CN15 vs CK	Depleted	D_1__Tenericutes; D_2__Mollicutes; D_3__Mycoplasmatales; D_4__Mycoplasmataceae; D_5__uncultured; D_6__uncultured Firmicutes bacterium
OTU1889	8.92367	-3.61252	0.838789	-4.30683	1.65613e-05	3.96031e-05	CN15 vs CK	Depleted	D_1__Saccharibacteria; D_2__uncultured bacterium; D_3__uncultured bacterium; D_4__uncultured bacterium; D_5__uncultured bacterium; D_6__uncultured bacterium
OTU1261	4.2131	-3.49907	0.913198	-3.83166	0.00012728	0.000261697	CN15 vs CK	Depleted	D_1__Proteobacteria; D_2__Alphaproteobacteria; D_3__Rhodobacterales; D_4__Rhodobacteraceae
OTU2719	27.3266	-3.28324	1.20935	-2.71488	0.00663007	0.0102719	CN15 vs CK	Depleted	D_1__Proteobacteria; D_2__Gammaproteobacteria; D_3__Alteromonadales; D_4__Shewanellaceae; D_5__Shewanella; D_6__Shewanella algae
OTU2703	15.2039	-3.21112	0.654294	-4.90776	9.21218e-07	2.59831e-06	CN15 vs CK	Depleted	D_1__Actinobacteria; D_2__Actinobacteria; D_3__Corynebacteriales; D_4__Corynebacteriaceae; D_5__uncultured; D_6__uncultured bacterium
OTU2300	6.40124	-3.15168	1.12343	-2.80541	0.00502519	0.00795354	CN15 vs CK	Depleted	D_1__Proteobacteria; D_2__Alphaproteobacteria; D_3__Rhodobacterales; D_4__Rhodobacteraceae; D_5__Labrenzia
OTU430	48.8058	-3.04066	0.379696	-8.00816	1.16439e-15	2.32879e-14	CN15 vs CK	Depleted	D_1__Proteobacteria; D_2__Alphaproteobacteria; D_3__Rhodobacterales; D_4__Rhodobacteraceae
OTU1621	3.24034	-3.03399	0.842209	-3.60242	0.000315267	0.000603119	CN15 vs CK	Depleted	D_1__Proteobacteria; D_2__Alphaproteobacteria; D_3__Rhizobiales
OTU2530	13.4489	-2.9613	0.626554	-4.72632	2.28621e-06	5.91726e-06	CN15 vs CK	Depleted	D_1__Proteobacteria; D_2__Alphaproteobacteria; D_3__Rhodobacterales; D_4__Rhodobacteraceae
OTU1075	40.461	-2.95402	0.317038	-9.31758	1.19021e-20	3.74067e-19	CN15 vs CK	Depleted	D_1__Proteobacteria; D_2__Alphaproteobacteria; D_3__Rhodobacterales; D_4__Rhodobacteraceae; D_5__Sedimentitalea
OTU1138	7.77961	-2.78523	0.620059	-4.49188	7.05975e-06	1.74511e-05	CN15 vs CK	Depleted	D_1__Proteobacteria; D_2__Alphaproteobacteria; D_3__Rhodobacterales; D_4__Rhodobacteraceae; D_5__uncultured
OTU4194	4.15923	-2.71174	0.777767	-3.48658	0.000489247	0.000896952	CN15 vs CK	Depleted	D_1__Proteobacteria; D_2__Alphaproteobacteria; D_3__Rhodobacterales; D_4__Rhodobacteraceae
OTU2560	6.95065	-2.7113	0.647803	-4.18538	2.84689e-05	6.26316e-05	CN15 vs CK	Depleted	D_1__Planctomycetes; D_2__Planctomycetacia; D_3__Planctomycetales; D_4__Planctomycetaceae; D_5__Rhodopirellula; D_6__uncultured bacterium
OTU2855	12.3219	-2.68623	0.752576	-3.56938	0.000357824	0.000672831	CN15 vs CK	Depleted	D_1__Planctomycetes; D_2__Planctomycetacia; D_3__Planctomycetales; D_4__Planctomycetaceae; D_5__uncultured; D_6__uncultured bacterium
OTU620	5.14627	-2.63515	0.898257	-2.93362	0.00335032	0.00547038	CN15 vs CK	Depleted	D_1__Proteobacteria; D_2__Alphaproteobacteria; D_3__Rickettsiales; D_4__T9d; D_5__uncultured bacterium; D_6__uncultured bacterium
OTU2257	6.37955	-2.57035	0.813882	-3.15813	0.00158783	0.0027724	CN15 vs CK	Depleted	D_1__Planctomycetes; D_2__Planctomycetacia; D_3__Planctomycetales; D_4__Planctomycetaceae; D_5__Blastopirellula; D_6__uncultured planctomycete
OTU2450	17.0476	-2.56011	0.6042	-4.23719	2.26335e-05	5.24144e-05	CN15 vs CK	Depleted	D_1__Actinobacteria; D_2__Acidimicrobiia; D_3__Acidimicrobiales; D_4__Sva0996 marine group
OTU1084	6.70216	-2.4458	0.663919	-3.68388	0.000229708	0.000455278	CN15 vs CK	Depleted	D_1__Planctomycetes; D_2__Planctomycetacia; D_3__Planctomycetales; D_4__Planctomycetaceae; D_5__Rhodopirellula
OTU3203	31.3708	-2.24109	0.81477	-2.75058	0.005949	0.00934844	CN15 vs CK	Depleted	D_1__Chloroflexi; D_2__Ardenticatenia; D_3__uncultured
OTU5378	5.67589	-2.17377	0.744616	-2.91931	0.00350802	0.00567474	CN15 vs CK	Depleted	D_1__Proteobacteria; D_2__Alphaproteobacteria; D_3__Sphingomonadales; D_4__Erythrobacteraceae
OTU1458	15.6882	-2.16526	0.504109	-4.29522	1.74518e-05	4.12839e-05	CN15 vs CK	Depleted	D_1__Planctomycetes; D_2__Planctomycetacia; D_3__Planctomycetales; D_4__Planctomycetaceae; D_5__Planctomyces
OTU3339	30.847	-2.10733	0.82963	-2.54008	0.0110827	0.0168152	CN15 vs CK	Depleted	D_1__Proteobacteria; D_2__Deltaproteobacteria; D_3__Oligoflexales; D_4__Oligoflexaceae
OTU1274	7.10878	-2.09717	0.701219	-2.99075	0.0027829	0.00470953	CN15 vs CK	Depleted	D_1__Verrucomicrobia; D_2__Verrucomicrobiae; D_3__Verrucomicrobiales; D_4__DEV007
OTU5868	4.14461	-2.05733	0.692478	-2.97097	0.00296858	0.0049854	CN15 vs CK	Depleted	D_1__Proteobacteria; D_2__Alphaproteobacteria; D_3__Rhizobiales
OTU1064	15.197	-2.00383	0.377025	-5.31484	1.06753e-07	3.788e-07	CN15 vs CK	Depleted	D_1__Proteobacteria; D_2__Alphaproteobacteria; D_3__Rhodobacterales; D_4__Rhodobacteraceae
OTU1620	10.7349	-1.96284	0.42166	-4.65503	3.23928e-06	8.19128e-06	CN15 vs CK	Depleted	D_1__Proteobacteria; D_2__Alphaproteobacteria; D_3__Rhizobiales
OTU2004	16.4982	-1.95156	0.406821	-4.7971	1.60983e-06	4.31906e-06	CN15 vs CK	Depleted	D_1__Proteobacteria; D_2__Alphaproteobacteria; D_3__Rhizobiales; D_4__Rhodobiaceae; D_5__Anderseniella; Ambiguous_taxa
OTU2299	87.0936	-1.92804	0.871795	-2.21157	0.0269962	0.0393322	CN15 vs CK	Depleted	D_1__Proteobacteria; D_2__Gammaproteobacteria; D_3__Alteromonadales; D_4__uncultured; D_5__uncultured bacterium; D_6__uncultured bacterium
OTU771	4.75688	-1.91977	0.623778	-3.07766	0.00208635	0.00358591	CN15 vs CK	Depleted	D_1__Actinobacteria; D_2__Acidimicrobiia; D_3__Acidimicrobiales; D_4__Sva0996 marine group
OTU681	27.0843	-1.74872	0.4452	-3.92794	8.56783e-05	0.000179517	CN15 vs CK	Depleted	D_1__Proteobacteria; D_2__Alphaproteobacteria; D_3__Rhodobacterales; D_4__Rhodobacteraceae
OTU1546	35.0748	-1.7386	0.278009	-6.25375	4.00704e-10	2.59279e-09	CN15 vs CK	Depleted	D_1__Proteobacteria; D_2__Alphaproteobacteria; D_3__Rhizobiales; D_4__Phyllobacteriaceae
OTU2389	8.27599	-1.43609	0.489083	-2.93629	0.00332167	0.00547038	CN15 vs CK	Depleted	D_1__Proteobacteria; D_2__Alphaproteobacteria; D_3__Rhodobacterales; D_4__Rhodobacteraceae
OTU3564	23.9681	-1.35998	0.453754	-2.99718	0.00272489	0.0046471	CN15 vs CK	Depleted	D_1__Planctomycetes; D_2__Planctomycetacia; D_3__Planctomycetales; D_4__Planctomycetaceae; D_5__Planctomyces; D_6__uncultured bacterium
OTU70	4.73183	-1.3294	0.624052	-2.13027	0.0331497	0.0479799	CN15 vs CK	Depleted	D_1__Proteobacteria; D_2__Gammaproteobacteria; D_3__Cellvibrionales; D_4__Halieaceae
OTU1481	80.0646	-0.985637	0.245431	-4.01594	5.92087e-05	0.000125249	CN15 vs CK	Depleted	D_1__Proteobacteria; D_2__Alphaproteobacteria; D_3__Rhizobiales; D_4__Phyllobacteriaceae; D_5__Hoeflea; Ambiguous_taxa
OTU583	226.178	0.795659	0.302531	2.63001	0.00853833	0.0130447	CN15 vs CK	Enriched	D_1__Proteobacteria; D_2__Alphaproteobacteria; D_3__Rhodobacterales; D_4__Rhodobacteraceae
OTU1272	11.9398	1.13349	0.463424	2.44591	0.0144486	0.0213335	CN15 vs CK	Enriched	D_1__Bacteroidetes; D_2__Flavobacteriia; D_3__Flavobacteriales; D_4__Flavobacteriaceae; D_5__Robiginitalea
OTU2573	7.5634	1.36528	0.479763	2.84573	0.00443095	0.00711539	CN15 vs CK	Enriched	D_1__Proteobacteria; D_2__Alphaproteobacteria; D_3__Rhodobacterales; D_4__Rhodobacteraceae; D_5__Oceanicola; Ambiguous_taxa
OTU2286	5.77152	1.49495	0.59088	2.53004	0.0114049	0.0171628	CN15 vs CK	Enriched	D_1__Proteobacteria; D_2__Alphaproteobacteria
OTU239	23.6426	1.60175	0.444351	3.6047	0.000312516	0.000603101	CN15 vs CK	Enriched	D_1__Proteobacteria; D_2__Alphaproteobacteria; D_3__Rhodobacterales; D_4__Rhodobacteraceae
OTU1922	3.86367	1.61277	0.637935	2.52811	0.0114679	0.0171628	CN15 vs CK	Enriched	D_1__Proteobacteria; D_2__Alphaproteobacteria; D_3__Rhodobacterales; D_4__Rhodobacteraceae
OTU5259	26.5671	1.72555	0.613381	2.81319	0.00490532	0.00782007	CN15 vs CK	Enriched	D_1__Planctomycetes; D_2__Planctomycetacia; D_3__Planctomycetales; D_4__Planctomycetaceae; D_5__Planctomyces; D_6__uncultured bacterium
OTU1694	4.88488	1.82384	0.666828	2.7351	0.00623616	0.00973017	CN15 vs CK	Enriched	D_1__Proteobacteria; D_2__Alphaproteobacteria; D_3__Rhodobacterales; D_4__Rhodobacteraceae; D_5__Loktanella
OTU6447	42.6141	2.22266	0.683056	3.25399	0.00113796	0.00203537	CN15 vs CK	Enriched	D_1__Proteobacteria; D_2__Alphaproteobacteria; D_3__Rhodobacterales; D_4__Rhodobacteraceae; D_5__uncultured
OTU3201	82.114	2.40895	0.73144	3.29343	0.00098972	0.00178474	CN15 vs CK	Enriched	D_1__Proteobacteria; D_2__Gammaproteobacteria; D_3__Gammaproteobacteria Incertae Sedis; D_4__Unknown Family; D_5__uncultured; Ambiguous_taxa
OTU1867	1768.27	2.46815	0.441027	5.59637	2.18883e-08	9.8274e-08	CN15 vs CK	Enriched	D_1__Proteobacteria; D_2__Alphaproteobacteria; D_3__Rhodobacterales; D_4__Rhodobacteraceae; D_5__Amaricoccus
OTU2307	8.07122	2.50045	0.665704	3.7561	0.000172585	0.000348336	CN15 vs CK	Enriched	D_1__Bacteroidetes; D_2__Flavobacteriia; D_3__Flavobacteriales; D_4__Flavobacteriaceae
OTU2583	16.0657	2.59503	0.604666	4.29168	1.77326e-05	4.15018e-05	CN15 vs CK	Enriched	D_1__Proteobacteria; D_2__Alphaproteobacteria; D_3__Rhodospirillales; D_4__Rhodospirillales Incertae Sedis; D_5__Candidatus Alysiosphaera; D_6__uncultured alpha proteobacterium
OTU1468	197.322	2.65698	0.492187	5.39831	6.72721e-08	2.52193e-07	CN15 vs CK	Enriched	D_1__Bacteroidetes; D_2__Flavobacteriia; D_3__Flavobacteriales; D_4__Flavobacteriaceae; D_5__Maribacter; Ambiguous_taxa
OTU6446	6.53251	2.70214	0.921282	2.93302	0.00335682	0.00547038	CN15 vs CK	Enriched	D_1__Planctomycetes; D_2__Planctomycetacia; D_3__Planctomycetales; D_4__Planctomycetaceae; D_5__Planctomyces; D_6__uncultured bacterium
OTU1569	9.16769	2.83348	0.521632	5.43196	5.57374e-08	2.22949e-07	CN15 vs CK	Enriched	D_1__Proteobacteria; D_2__Gammaproteobacteria; D_3__Cellvibrionales; D_4__Halieaceae; D_5__Haliea
OTU2748	89.1592	2.83841	0.587986	4.82734	1.3837e-06	3.80517e-06	CN15 vs CK	Enriched	D_1__Bacteroidetes; D_2__Flavobacteriia; D_3__Flavobacteriales; D_4__Flavobacteriaceae; D_5__Muricauda
OTU2467	13.9883	2.85031	0.815215	3.49638	0.000471609	0.000871882	CN15 vs CK	Enriched	D_1__Chloroflexi; D_2__Thermomicrobia; D_3__JG30-KF-CM45; D_4__uncultured bacterium; D_5__uncultured bacterium; D_6__uncultured bacterium
OTU1563	62.491	2.85503	0.556891	5.12673	2.94821e-07	9.68069e-07	CN15 vs CK	Enriched	D_1__Planctomycetes; D_2__Planctomycetacia; D_3__Planctomycetales; D_4__Planctomycetaceae; D_5__Rhodopirellula; D_6__uncultured bacterium
OTU3630	5.60999	2.87772	0.686888	4.1895	2.79564e-05	6.21254e-05	CN15 vs CK	Enriched	D_1__Proteobacteria; D_2__Alphaproteobacteria; D_3__Rhodobacterales; D_4__Rhodobacteraceae; D_5__uncultured
OTU2675	9.84261	2.96342	0.656082	4.51685	6.27659e-06	1.56915e-05	CN15 vs CK	Enriched	D_1__Proteobacteria; D_2__Alphaproteobacteria; D_3__Rhodobacterales; D_4__Rhodobacteraceae; D_5__Tropicimonas
OTU6444	15.3386	3.08065	0.826599	3.7269	0.000193852	0.000387704	CN15 vs CK	Enriched	D_1__Chloroflexi; D_2__Thermomicrobia; D_3__JG30-KF-CM45; D_4__uncultured bacterium; D_5__uncultured bacterium; D_6__uncultured bacterium
OTU1759	11.4402	3.12155	1.05444	2.96038	0.00307261	0.00512102	CN15 vs CK	Enriched	D_1__Proteobacteria; D_2__Alphaproteobacteria; D_3__Rhodobacterales; D_4__Rhodobacteraceae
OTU1651	7.02025	3.132	0.746553	4.19528	2.7253e-05	6.11802e-05	CN15 vs CK	Enriched	D_1__Proteobacteria; D_2__Alphaproteobacteria; D_3__Rhodobacterales; D_4__Rhodobacteraceae; D_5__uncultured; D_6__uncultured bacterium
OTU993	106.212	3.2284	0.675906	4.77641	1.78451e-06	4.67372e-06	CN15 vs CK	Enriched	D_1__Bacteroidetes; D_2__Flavobacteriia; D_3__Flavobacteriales; D_4__Flavobacteriaceae; D_5__Muricauda; D_6__uncultured bacterium
OTU5502	6.09117	3.22846	0.849725	3.79942	0.000145038	0.000295447	CN15 vs CK	Enriched	D_1__Planctomycetes; D_2__OM190; D_3__uncultured bacterium; D_4__uncultured bacterium; D_5__uncultured bacterium; D_6__uncultured bacterium
OTU5499	21.0414	3.27124	0.551371	5.93292	2.97592e-09	1.67872e-08	CN15 vs CK	Enriched	D_1__Planctomycetes; D_2__Planctomycetacia; D_3__Planctomycetales; D_4__Planctomycetaceae; D_5__Planctomyces; D_6__uncultured bacterium
OTU2592	27.0607	3.37362	0.943509	3.57561	0.000349418	0.000662688	CN15 vs CK	Enriched	D_1__Bacteroidetes; D_2__Flavobacteriia; D_3__Flavobacteriales; D_4__Flavobacteriaceae
OTU4160	362.981	3.41521	0.682096	5.00693	5.53039e-07	1.66669e-06	CN15 vs CK	Enriched	D_1__Proteobacteria; D_2__Alphaproteobacteria; D_3__Rhodobacterales; D_4__Rhodobacteraceae; D_5__uncultured; D_6__uncultured bacterium
OTU758	3.82128	3.49315	1.29588	2.69558	0.00702664	0.0108102	CN15 vs CK	Enriched	D_1__Firmicutes; D_2__Clostridia; D_3__Clostridiales; D_4__Clostridiaceae 1; D_5__Clostridium sensu stricto 1; D_6__uncultured bacterium
OTU1040	369.755	3.58478	0.863096	4.15339	3.27581e-05	7.13543e-05	CN15 vs CK	Enriched	D_1__Bacteroidetes; D_2__Flavobacteriia; D_3__Flavobacteriales; D_4__Flavobacteriaceae; D_5__Winogradskyella; Ambiguous_taxa
OTU161	50.2836	3.79602	0.736006	5.15759	2.50154e-07	8.33845e-07	CN15 vs CK	Enriched	D_1__Proteobacteria; D_2__Alphaproteobacteria; D_3__Rhodobacterales; D_4__Rhodobacteraceae; Ambiguous_taxa; Ambiguous_taxa
OTU1779	79.7726	3.83124	0.630738	6.07422	1.24595e-09	7.21341e-09	CN15 vs CK	Enriched	D_1__Actinobacteria; D_2__Actinobacteria; D_3__Propionibacteriales; D_4__Nocardioidaceae; D_5__Nocardioides
OTU856	8.75691	3.96465	0.826166	4.79885	1.59579e-06	4.31906e-06	CN15 vs CK	Enriched	D_1__Proteobacteria; D_2__Alphaproteobacteria; D_3__Rhodobacterales; D_4__Rhodobacteraceae; D_5__Paracoccus
OTU2773	10.9899	4.01695	1.09181	3.67915	0.000234011	0.000459664	CN15 vs CK	Enriched	D_1__Bacteroidetes; D_2__Cytophagia; D_3__Cytophagales; D_4__Flammeovirgaceae; D_5__Flexithrix; Ambiguous_taxa
OTU1981	5.20257	4.10172	1.19799	3.42383	0.000617443	0.00112262	CN15 vs CK	Enriched	D_1__Proteobacteria; D_2__Alphaproteobacteria; D_3__Rhodobacterales; D_4__Rhodobacteraceae
OTU1898	11.219	4.17006	0.889016	4.69065	2.72341e-06	6.96686e-06	CN15 vs CK	Enriched	D_1__Proteobacteria; D_2__Alphaproteobacteria; D_3__Rhodobacterales; D_4__Rhodobacteraceae
OTU5498	21.4299	4.48135	0.882666	5.07706	3.83325e-07	1.20474e-06	CN15 vs CK	Enriched	D_1__Planctomycetes; D_2__Planctomycetacia; D_3__Planctomycetales; D_4__Planctomycetaceae; D_5__Rhodopirellula
OTU2696	20.4788	4.53132	0.550631	8.22931	1.88288e-16	5.17791e-15	CN15 vs CK	Enriched	D_1__Actinobacteria; D_2__Actinobacteria; D_3__Micrococcales; D_4__Demequinaceae; D_5__Lysinimicrobium
OTU3801	17.4981	4.63082	0.696117	6.65236	2.88425e-11	2.44052e-10	CN15 vs CK	Enriched	D_1__Actinobacteria; D_2__Actinobacteria; D_3__Propionibacteriales; D_4__Nocardioidaceae; D_5__Nocardioides; D_6__uncultured bacterium
OTU10529	5.14322	4.7081	0.909901	5.17431	2.28761e-07	7.74267e-07	CN15 vs CK	Enriched	D_1__Proteobacteria; D_2__Alphaproteobacteria; D_3__Rhodobacterales; D_4__Rhodobacteraceae; D_5__Amaricoccus
OTU3607	7.68272	4.72281	1.21309	3.89322	9.89233e-05	0.000205313	CN15 vs CK	Enriched	D_1__Planctomycetes; D_2__Phycisphaerae; D_3__Phycisphaerales; D_4__Phycisphaeraceae; D_5__SM1A02; D_6__uncultured organism
OTU5084	5.43007	4.72388	0.849021	5.56392	2.63786e-08	1.16066e-07	CN15 vs CK	Enriched	D_1__Proteobacteria; D_2__Alphaproteobacteria; D_3__Rhizobiales; D_4__Phyllobacteriaceae
OTU1514	84.4309	5.06286	0.635384	7.9682	1.61001e-15	2.74445e-14	CN15 vs CK	Enriched	D_1__Proteobacteria; D_2__Alphaproteobacteria; D_3__Rhodobacterales; D_4__Rhodobacteraceae; D_5__Paracoccus
OTU242	6.12906	5.3986	1.12708	4.78988	1.66877e-06	4.42324e-06	CN15 vs CK	Enriched	D_1__Actinobacteria; D_2__Actinobacteria; D_3__Micrococcales; D_4__Intrasporangiaceae
OTU2090	16.1334	5.48078	1.0138	5.4062	6.4376e-08	2.48469e-07	CN15 vs CK	Enriched	D_1__Actinobacteria; D_2__Actinobacteria; D_3__Micrococcales; D_4__Microbacteriaceae; D_5__Microbacterium; Ambiguous_taxa
OTU1332	67.4133	5.77943	0.731035	7.90583	2.66162e-15	3.90371e-14	CN15 vs CK	Enriched	D_1__Actinobacteria; D_2__Actinobacteria; D_3__Micrococcales; D_4__Microbacteriaceae; D_5__Microbacterium; Ambiguous_taxa
OTU5177	5.78906	5.80049	1.03569	5.60062	2.13584e-08	9.78929e-08	CN15 vs CK	Enriched	D_1__Planctomycetes; D_2__Planctomycetacia; D_3__Planctomycetales; D_4__Planctomycetaceae; D_5__Planctomyces; D_6__uncultured bacterium
OTU3311	6.54325	5.95745	1.07491	5.54226	2.98593e-08	1.26328e-07	CN15 vs CK	Enriched	D_1__Actinobacteria; D_2__Actinobacteria; D_3__Micrococcales; D_4__Microbacteriaceae; D_5__Microbacterium; Ambiguous_taxa
OTU3463	32.7645	6.03935	0.846826	7.13174	9.91057e-13	9.84669e-12	CN15 vs CK	Enriched	D_1__Planctomycetes; D_2__Planctomycetacia; D_3__Planctomycetales; D_4__Planctomycetaceae; D_5__Blastopirellula; D_6__uncultured planctomycete
OTU1413	6.76819	6.0493	1.43797	4.20682	2.58986e-05	5.87391e-05	CN15 vs CK	Enriched	D_1__Bacteroidetes; D_2__Cytophagia; D_3__Cytophagales; D_4__Flammeovirgaceae; D_5__Flexithrix; Ambiguous_taxa
OTU1990	23.9771	6.38901	1.01297	6.30719	2.84154e-10	1.89436e-09	CN15 vs CK	Enriched	D_1__Proteobacteria; D_2__Alphaproteobacteria; D_3__Rhodobacterales; D_4__Rhodobacteraceae; D_5__uncultured
OTU10527	9.24592	6.47667	1.10476	5.86249	4.55987e-09	2.50793e-08	CN15 vs CK	Enriched	D_1__Actinobacteria; D_2__Actinobacteria; D_3__Micrococcales; D_4__Microbacteriaceae; D_5__Microbacterium; Ambiguous_taxa
OTU5034	6.68795	6.51538	1.46664	4.44239	8.89671e-06	2.17475e-05	CN15 vs CK	Enriched	D_1__Proteobacteria; D_2__Alphaproteobacteria; D_3__Rhodobacterales; D_4__Rhodobacteraceae
OTU23	13.5987	6.52676	0.998075	6.53935	6.17872e-11	4.6873e-10	CN15 vs CK	Enriched	D_1__Bacteroidetes; D_2__Flavobacteriia; D_3__Flavobacteriales; D_4__Flavobacteriaceae; D_5__Tamlana; D_6__Tamlana crocina
OTU5281	9.84016	6.56205	1.22119	5.37349	7.72256e-08	2.8316e-07	CN15 vs CK	Enriched	D_1__Proteobacteria; D_2__Alphaproteobacteria; D_3__Rhodobacterales; D_4__Rhodobacteraceae
OTU4446	7.03254	6.56292	1.28516	5.1067	3.27827e-07	1.06062e-06	CN15 vs CK	Enriched	D_1__Proteobacteria; D_2__Alphaproteobacteria; D_3__Rhizobiales; D_4__Phyllobacteriaceae; D_5__Phyllobacterium; Ambiguous_taxa
OTU1957	9.84667	6.57224	1.25095	5.2538	1.48996e-07	5.12175e-07	CN15 vs CK	Enriched	D_1__Proteobacteria; D_2__Alphaproteobacteria; D_3__Rhodobacterales; D_4__Rhodobacteraceae; D_5__Amaricoccus
OTU1879	1211.01	6.59591	0.452558	14.5747	4.06785e-48	8.94926e-46	CN15 vs CK	Enriched	D_1__Actinobacteria; D_2__Actinobacteria; D_3__Micrococcales; D_4__Microbacteriaceae; D_5__Microbacterium; Ambiguous_taxa
OTU2747	17.5261	6.66392	1.3384	4.979	6.39135e-07	1.90013e-06	CN15 vs CK	Enriched	D_1__Planctomycetes; D_2__Planctomycetacia; D_3__Planctomycetales; D_4__Planctomycetaceae; D_5__Planctomyces; D_6__uncultured bacterium
OTU1373	18.7678	6.66973	0.935904	7.12651	1.02943e-12	9.84669e-12	CN15 vs CK	Enriched	D_1__Actinobacteria; D_2__Actinobacteria; D_3__Micrococcales; D_4__Microbacteriaceae
OTU5064	7.5945	6.6841	1.51825	4.40251	1.07005e-05	2.58693e-05	CN15 vs CK	Enriched	D_1__Actinobacteria; D_2__Actinobacteria; D_3__Micrococcales; D_4__Microbacteriaceae; D_5__Microbacterium; Ambiguous_taxa
OTU5256	82.0365	6.73615	0.7056	9.5467	1.33896e-21	5.89142e-20	CN15 vs CK	Enriched	D_1__Planctomycetes; D_2__Planctomycetacia; D_3__Planctomycetales; D_4__Planctomycetaceae; D_5__Rhodopirellula
OTU353	743.281	6.91344	0.903404	7.65266	1.96865e-14	2.54766e-13	CN15 vs CK	Enriched	D_1__Proteobacteria; D_2__Alphaproteobacteria; D_3__Rhodobacterales; D_4__Rhodobacteraceae; D_5__Amaricoccus
OTU3199	61.1029	6.98927	1.29495	5.39735	6.76335e-08	2.52193e-07	CN15 vs CK	Enriched	D_1__Saccharibacteria; D_2__uncultured bacterium; D_3__uncultured bacterium; D_4__uncultured bacterium; D_5__uncultured bacterium; D_6__uncultured bacterium
OTU703	84.8016	7.01928	0.688521	10.1947	2.09317e-24	1.53499e-22	CN15 vs CK	Enriched	D_1__Actinobacteria; D_2__Actinobacteria; D_3__Micrococcales; D_4__Microbacteriaceae; D_5__Microbacterium; Ambiguous_taxa
OTU3803	9.66324	7.04749	0.945119	7.45673	8.86981e-14	9.78e-13	CN15 vs CK	Enriched	D_1__Actinobacteria; D_2__Actinobacteria; D_3__Micrococcales; D_4__Demequinaceae; D_5__Lysinimicrobium
OTU4447	25.2473	7.04782	0.945203	7.45641	8.89091e-14	9.78e-13	CN15 vs CK	Enriched	D_1__Actinobacteria; D_2__Actinobacteria; D_3__Micrococcales; D_4__Microbacteriaceae; D_5__Microbacterium; Ambiguous_taxa
OTU1717	11.0765	7.24507	1.28982	5.61713	1.94156e-08	9.08814e-08	CN15 vs CK	Enriched	D_1__Proteobacteria; D_2__Gammaproteobacteria; D_3__Alteromonadales; D_4__Alteromonadaceae; D_5__Alteromonas
OTU6138	11.4365	7.28215	1.05385	6.91007	4.84424e-12	4.44055e-11	CN15 vs CK	Enriched	D_1__Actinobacteria; D_2__Actinobacteria; D_3__Micrococcales; D_4__Demequinaceae; D_5__Lysinimicrobium
OTU8516	11.5641	7.2984	1.34163	5.43993	5.33011e-08	2.17153e-07	CN15 vs CK	Enriched	D_1__Proteobacteria; D_2__Alphaproteobacteria; D_3__Rhodobacterales; D_4__Rhodobacteraceae; D_5__Rhodovulum
OTU459	11.5838	7.29924	1.43637	5.08174	3.73991e-07	1.19244e-06	CN15 vs CK	Enriched	D_1__Proteobacteria; D_2__Alphaproteobacteria; D_3__Rhodobacterales; D_4__Rhodobacteraceae; D_5__uncultured; D_6__uncultured bacterium
OTU3774	12.1012	7.36635	1.35693	5.42869	5.67702e-08	2.23026e-07	CN15 vs CK	Enriched	D_1__Proteobacteria; D_2__Alphaproteobacteria; D_3__Rhodobacterales; D_4__Rhodobacteraceae; D_5__Amaricoccus
OTU5383	12.4114	7.42326	1.34931	5.50153	3.76509e-08	1.56287e-07	CN15 vs CK	Enriched	D_1__Chlamydiae; D_2__Chlamydiae; D_3__Chlamydiales; D_4__Parachlamydiaceae; D_5__Candidatus Protochlamydia
OTU5912	12.9687	7.46162	1.31322	5.68191	1.33197e-08	6.3703e-08	CN15 vs CK	Enriched	D_1__Proteobacteria; D_2__Alphaproteobacteria; D_3__Rhizobiales; D_4__Phyllobacteriaceae
OTU563	13.451	7.5173	1.20523	6.23723	4.45378e-10	2.79952e-09	CN15 vs CK	Enriched	D_1__Proteobacteria; D_2__Deltaproteobacteria; D_3__Bdellovibrionales; D_4__Bdellovibrionaceae; D_5__Bdellovibrio; D_6__uncultured bacterium
OTU571	54.0802	7.57665	1.31096	5.77947	7.49353e-09	3.8339e-08	CN15 vs CK	Enriched	D_1__Planctomycetes; D_2__Planctomycetacia; D_3__Planctomycetales; D_4__Planctomycetaceae; D_5__Rhodopirellula
OTU6326	20.5868	7.63251	0.948916	8.04341	8.73752e-16	2.13584e-14	CN15 vs CK	Enriched	D_1__Actinobacteria; D_2__Actinobacteria; D_3__Micrococcales; D_4__Microbacteriaceae; Ambiguous_taxa
OTU301	14.704	7.6485	1.24675	6.13473	8.53042e-10	5.07214e-09	CN15 vs CK	Enriched	D_1__Proteobacteria; D_2__Alphaproteobacteria; D_3__Rhodobacterales; D_4__Rhodobacteraceae
OTU4914	19.8376	8.07812	1.01391	7.9673	1.62172e-15	2.74445e-14	CN15 vs CK	Enriched	D_1__Actinobacteria; D_2__Actinobacteria; D_3__Micrococcales; D_4__Microbacteriaceae
OTU1142	40.7268	8.21053	1.54048	5.32985	9.82917e-08	3.54495e-07	CN15 vs CK	Enriched	D_1__Proteobacteria; D_2__Alphaproteobacteria; D_3__Rhodobacterales; D_4__Rhodobacteraceae; D_5__Amaricoccus; D_6__uncultured bacterium
OTU4195	21.8166	8.21749	1.14079	7.20331	5.87686e-13	6.15671e-12	CN15 vs CK	Enriched	D_1__Actinobacteria; D_2__Actinobacteria; D_3__Micrococcales; D_4__Microbacteriaceae; D_5__Microbacterium; Ambiguous_taxa
OTU2327	414.439	8.40427	0.858203	9.79287	1.20821e-22	6.64513e-21	CN15 vs CK	Enriched	D_1__Actinobacteria; D_2__Actinobacteria; D_3__Propionibacteriales; D_4__Propionibacteriaceae; D_5__Tessaracoccus
OTU1322	29.0735	8.63859	1.49902	5.76283	8.27155e-09	4.13578e-08	CN15 vs CK	Enriched	D_1__Proteobacteria; D_2__Alphaproteobacteria; D_3__Rhodobacterales; D_4__Rhodobacteraceae
OTU778	816.251	8.95435	0.67585	13.249	4.57083e-40	5.02792e-38	CN15 vs CK	Enriched	D_1__Actinobacteria; D_2__Actinobacteria; D_3__Micrococcales; D_4__Demequinaceae; D_5__Lysinimicrobium
OTU2647	1695.61	8.95783	1.56178	5.73565	9.714e-09	4.74907e-08	CN15 vs CK	Enriched	D_1__Proteobacteria; D_2__Alphaproteobacteria; D_3__Rhodobacterales; D_4__Rhodobacteraceae; D_5__Amaricoccus
OTU2045	52.342	9.02001	0.955093	9.44412	3.58419e-21	1.3142e-19	CN15 vs CK	Enriched	D_1__Planctomycetes; D_2__Planctomycetacia; D_3__Planctomycetales; D_4__Planctomycetaceae; D_5__Blastopirellula
OTU3462	164.964	9.39275	1.22393	7.67424	1.66397e-14	2.28796e-13	CN15 vs CK	Enriched	D_1__Proteobacteria; D_2__Alphaproteobacteria; D_3__Rhodobacterales; D_4__Rhodobacteraceae; D_5__Amaricoccus
OTU412	105.182	9.50342	1.18464	8.02217	1.03892e-15	2.28562e-14	CN15 vs CK	Enriched	D_1__Actinobacteria; D_2__Actinobacteria; D_3__Micrococcales; D_4__Bogoriellaceae; D_5__Georgenia
