# Supplementary material for: Sucrose addition directionally enhances bacterial community convergence and network stability of the shrimp culture system
Source: NPJ Biofilms Microbiomes. 2022 Apr 11;8:22. doi: 10.1038/s41522-022-00288-x (PMC9001642; doi:10.1038/s41522-022-00288-x)
Supplement: Supplementary file 4 — Supporting information [file 41522_2022_288_MOESM4_ESM.xlsx]

## Sheet: keystone_OTU
Supplementary Table 4 The relative abundacne and character of keystone OTUs in control and sucrose addition groups.
ID	Gut																		Water																Biofloc														degree
	CK-1	CK-2	CK-3	CK-4	CK-5	CK-6	CN10-1	CN10-2	CN10-3	CN10-4	CN10-5	CN10-6	CN15-1	CN15-2	CN15-3	CN15-4	CN15-5	CN15-6	CK-1	CK-2	CK-3	CK-4	CN10-1	CN10-2	CN10-3	CN10-4	CN10-5	CN10-6	CN15-1	CN15-2	CN15-3	CN15-4	CN15-5	CN15-6	CK-1	CK-2	CN10-1	CN10-2	CN10-3	CN10-4	CN10-5	CN10-6	CN15-1	CN15-2	CN15-3	CN15-4	CN15-5	CN15-6
OTU889	0	0	0	0	0	0	0.36413	0.179348	0.0652174	0.679348	0.0543478	0.0706522	0.0217391	0.00543478	0	0.0380435	0.0163043	0.00543478	0	0.0163043	0.00543478	0	0.913043	0.0869565	0.0869565	3.9837	0.0271739	0.157609	0.048913	0.0108696	0	0.103261	0.0380435	0.0163043	0	0	0.173913	0.0163043	0.0163043	0.206522	0	0.0271739	0	0	0.00543478	0.0163043	0.00543478	0	4
OTU6326	0	0	0	0	0	0.00543478	0.0597826	0.0108696	0.0108696	0.0163043	0.0271739	0.048913	0.228261	0.26087	0.119565	0.157609	0.11413	0.179348	0.00543478	0.00543478	0.00543478	0.0163043	0	0.0923913	0.108696	0.217391	0.0271739	0.125	0.152174	0.195652	0.108696	0.141304	0.0108696	0.179348	0.0163043	0	0.119565	0.0597826	0.0163043	0.0217391	0.0923913	0.0706522	0.0543478	0.451087	0.0326087	0.0543478	0.163043	0.0543478	14
OTU2327	0.0217391	0	0.0652174	0.00543478	0.0108696	0.00543478	2.52174	0.641304	4.19022	0.929348	0.271739	1.85326	3.83152	1.71196	1.44022	2.95652	6.58152	1.86413	0.00543478	0.00543478	0.0108696	0.0380435	0.13587	0.119565	2	0.717391	0.233696	0.619565	0.73913	0.211957	0.288043	1.19565	0.809783	0.380435	0.00543478	0	3.42391	0.543478	4.70109	2.41848	0.048913	1.25	1.25543	1.95652	0.467391	0.934783	4.77174	0.423913	8
OTU3342	0.00543478	0.0326087	0.0434783	0.195652	0.0434783	0.00543478	0.255435	0.103261	0	0.0163043	0.108696	0.0108696	0	0.0217391	0	0	0.0108696	0.0163043	0.00543478	0.0108696	0.0217391	0.0380435	0.00543478	0.048913	0	0.00543478	0.0326087	0	0.00543478	0.00543478	0	0.00543478	0.0217391	0	0.0108696	0	0.168478	0.0597826	0	0.0163043	0.048913	0.0217391	0	0.00543478	0	0.00543478	0.00543478	0	3
OTU890	0.190217	0.0815217	0.244565	0.603261	0.119565	0.0543478	0.483696	0.0706522	0.157609	0.0923913	0.119565	0.076087	0.0271739	0.119565	0.152174	0.0271739	0.0434783	0.195652	0.0706522	0.0815217	0.0652174	0.076087	0.0108696	0.0108696	0.048913	0	0.0543478	0.0326087	0.048913	0.0108696	0.0326087	0.0217391	0.108696	0.0217391	0.0108696	0.108696	0.0652174	0.0597826	0.0271739	0.0434783	0.048913	0.0434783	0.0652174	0	0.125	0.0163043	0.0108696	0.0380435	3
OTU2045	0	0	0	0.00543478	0	0	0.538043	0.391304	0.282609	0.36413	0.532609	0.336957	0.141304	0.978261	1.27174	0.478261	0.152174	0.48913	0.0163043	0	0.00543478	0	0.0597826	0.0652174	0.0163043	0.0108696	0.0815217	0.0652174	0.0652174	0.0543478	0.0434783	0.0923913	0.0434783	0.0869565	0	0.0108696	0.875	0.668478	0.445652	0.391304	0.211957	0.570652	0.255435	0.163043	0.391304	0.51087	0.0597826	0.451087	30
OTU3457	0.206522	0.108696	0.168478	0.375	0.0706522	0.0108696	0.179348	0.380435	0.483696	0.222826	0.516304	0.13587	0.0326087	0.0380435	0.0706522	0.0217391	0.0543478	0.152174	0.0597826	0.0923913	0.0217391	0.0217391	0.0108696	0.0923913	0.0326087	0.0163043	0.184783	0.0108696	0.0597826	0	0.0108696	0.00543478	0.076087	0.048913	0.0271739	0.0434783	0.152174	0.429348	0.184783	0.0543478	0.157609	0.108696	0.0108696	0	0.00543478	0	0.0271739	0.0434783	8
OTU2173	0.375	0.179348	0.211957	0.190217	0.048913	0.00543478	0.0326087	0.0434783	0.00543478	0.00543478	0	0.0108696	0.0271739	0	0	0	0.0543478	0.00543478	0.0597826	0.0108696	0.00543478	0.0108696	0	0.0217391	0	0	0	0	0.0326087	0	0	0.00543478	0.00543478	0	0.0326087	0.146739	0.0163043	0.0434783	0.00543478	0	0	0.00543478	0.0326087	0	0	0.00543478	0.0163043	0.0108696	18
OTU538	0.309783	0.179348	0.201087	1.16848	0.173913	0.0326087	0.679348	0.211957	0.657609	0.277174	0.538043	0.217391	0.0815217	0.505435	0.440217	0.282609	0.173913	0.684783	0.0978261	0.222826	0.0923913	0.0706522	0.0271739	0.0434783	0.0543478	0.0217391	0.076087	0.0706522	0.130435	0.0706522	0.0326087	0.184783	0.222826	0.125	0.0706522	0.0543478	0.13587	0.125	0.201087	0.103261	0.0380435	0.119565	0.0543478	0.0163043	0.0815217	0.076087	0.0434783	0.108696	32
OTU1024	1.26087	0.684783	1.82609	0.456522	0.0597826	0.048913	0.206522	0.152174	0.293478	0.157609	0.211957	0.233696	0.0543478	0.38587	0.195652	0.478261	0.0815217	0.505435	0.380435	0.342391	0.0597826	0.0597826	0.0163043	0.0380435	0.0869565	0.0108696	0.076087	0.0217391	0.0271739	0.0543478	0.00543478	0.521739	0.076087	0.0978261	0.0326087	1.21196	0.152174	0.266304	0.288043	0.217391	0.331522	0.336957	0.0434783	0.0434783	0.076087	0.798913	0.0815217	0.320652	14
OTU2381	0.130435	0.119565	0.233696	0.353261	0.0923913	0.048913	0.891304	0.347826	0.304348	0.201087	0.0815217	0.125	0.0217391	0.456522	0.195652	0.0869565	0.076087	0.532609	0.0597826	0.048913	0.0869565	0.0271739	0.0271739	0.25	0.048913	0.0543478	0.130435	0.309783	0.0108696	0.0217391	0.00543478	0.0326087	0.0326087	0.0706522	0.076087	0.184783	0.23913	0.875	0.13587	0.266304	0.0380435	0.163043	0.0326087	0.0652174	0.36413	0.0869565	0.108696	0.342391	3
OTU5259	0.0217391	0.0380435	0.0923913	0.380435	0.076087	0.0434783	0.73913	0.277174	0.907609	0.201087	1.2337	0.23913	0.0543478	0.277174	0.190217	0.206522	0.0326087	0.48913	0.0163043	0.0271739	0.0217391	0.0326087	0.0108696	0.103261	0.222826	0.0380435	0.217391	0.201087	0.0326087	0.00543478	0.0108696	0.0706522	0.0326087	0.0543478	0.0108696	0.0326087	0.478261	0.978261	1.30978	0.451087	2.29891	0.396739	0.0923913	0.0815217	0.288043	0.380435	0.048913	0.418478	23
OTU5498	0.0108696	0.0108696	0.0217391	0.048913	0.00543478	0	0.0706522	0.0271739	0.152174	0.244565	0.184783	0.173913	0.0923913	0.0652174	0.23913	0.538043	0.13587	0.00543478	0	0	0.00543478	0	0	0	0.0108696	0.0652174	0.0271739	0.0597826	0.0380435	0.00543478	0.048913	0.190217	0.076087	0	0	0.0217391	0.108696	0.11413	0.076087	0.298913	0.336957	0.434783	0.206522	0.0163043	0.152174	0.652174	0.423913	0	7
OTU1563	0.184783	0.0326087	0.157609	0.375	0.0434783	0.0271739	0.13587	0.146739	0.168478	0.798913	0.717391	0.0706522	0.146739	0.217391	1.13587	0.75	0.516304	0.347826	0.048913	0.0706522	0.0543478	0.0380435	0.0108696	0.0543478	0.0217391	0.130435	0.228261	0.0543478	0.130435	0.0108696	0.119565	0.342391	0.190217	0.0271739	0.0869565	0.130435	0.173913	0.527174	0.211957	0.353261	0.934783	0.211957	0.222826	0.0543478	0.755435	0.902174	0.543478	0.722826	3
OTU2560	0.11413	0.0597826	0.119565	0.293478	0.0434783	0.0163043	0.0108696	0.0271739	0.00543478	0	0.0380435	0	0.00543478	0.00543478	0.0108696	0	0.00543478	0.0271739	0.0923913	0.0434783	0.0597826	0.0380435	0	0.0163043	0.00543478	0	0.0108696	0.00543478	0	0	0	0	0	0.00543478	0.076087	0.0597826	0	0.0978261	0	0	0.0163043	0.00543478	0	0	0	0	0	0.0163043	6
OTU1563.1	0.184783	0.0326087	0.157609	0.375	0.0434783	0.0271739	0.13587	0.146739	0.168478	0.798913	0.717391	0.0706522	0.146739	0.217391	1.13587	0.75	0.516304	0.347826	0.048913	0.0706522	0.0543478	0.0380435	0.0108696	0.0543478	0.0217391	0.130435	0.228261	0.0543478	0.130435	0.0108696	0.119565	0.342391	0.190217	0.0271739	0.0869565	0.130435	0.173913	0.527174	0.211957	0.353261	0.934783	0.211957	0.222826	0.0543478	0.755435	0.902174	0.543478	0.722826	12
OTU2855	0.217391	0.206522	0.342391	0.179348	0.0597826	0.00543478	0.0434783	0.0434783	0.0380435	0.048913	0.00543478	0.0815217	0.0108696	0.00543478	0.0271739	0.00543478	0.0326087	0.00543478	0.0271739	0.00543478	0.0217391	0.0217391	0	0.0326087	0	0	0.00543478	0.0108696	0.0326087	0	0	0	0.0163043	0.00543478	0.0108696	0.0815217	0.0163043	0.0434783	0.0108696	0.0217391	0	0.0706522	0.0543478	0	0	0	0.0163043	0.0108696	14
OTU159	0.00543478	0.00543478	0.00543478	0	0.00543478	0.00543478	0	0.00543478	0.119565	0	0.108696	0	0.0163043	0.0217391	0	0.0380435	0.0217391	0	0.00543478	0.0108696	0.0597826	0.0271739	0	0.0597826	0.293478	0.0108696	0.0652174	0.0217391	0.0543478	0.0434783	0.048913	2.30435	0.195652	0.00543478	0.0326087	0.0217391	0.0163043	0.0543478	0.451087	0.00543478	0.521739	0.0271739	0.048913	0.0652174	0.0706522	0.179348	0.152174	0	4
OTU560	0.13587	0.108696	0.206522	0.0923913	0.0271739	0.0271739	0	0.0271739	0.543478	0.0271739	0.0706522	0.00543478	0.0380435	0.108696	0.244565	0.0380435	0.0217391	0.0434783	0.048913	0.0597826	0.0380435	0.048913	0.00543478	0.0108696	0.98913	0.0380435	0.0434783	0	0.0326087	0.0706522	0.125	0.0326087	0.0108696	0.0163043	0.0978261	0.13587	0.0163043	0.0108696	0.538043	0.0434783	0.157609	0.0108696	0.0380435	0.0543478	0.173913	0.0271739	0.0326087	0.0163043	13
OTU583	0.972826	0.657609	1.23913	2.71196	1.09239	0.744565	1.54891	1.61957	3.78804	3.07609	3.90217	1.21196	0.913043	2.0163	0.978261	1.29891	0.891304	1.92935	0.434783	0.429348	0.744565	0.934783	0.255435	0.592391	2.625	5.46196	1.04348	0.788043	0.402174	0.815217	0.26087	0.880435	0.722826	1.22283	1.19022	0.76087	0.73913	1.13587	0.722826	1.82609	1.14674	0.548913	0.36413	0.679348	0.233696	0.407609	0.440217	0.869565	37
OTU1867	1.63587	1.66304	2.36957	12.7554	3.51087	3.13587	9.16848	3.8587	7.13587	3.19565	9.80435	13.2337	7.16848	21.3913	13.788	14.9293	11.8967	16.3207	0.451087	0.413043	1.44022	1.64674	0.608696	0.891304	5.84783	2.09239	1.83152	8.4837	2.07609	7.48913	2.56522	2.41848	3.78261	5.11413	13.5761	2.51087	21.4511	6.47826	10.3696	13	9.16848	25.6033	10.5054	31.0326	14.7717	18.8533	14.4348	21.9565	27
OTU485	0.445652	0.407609	0.576087	1.07065	0.304348	0.266304	0.0923913	0.0869565	0.0869565	0.0380435	0.0326087	0.0326087	0.125	0.23913	0.125	0.467391	0.0597826	0.0815217	0.0869565	0.076087	0.146739	0.130435	0.00543478	0.0163043	0.0163043	0.0217391	0	0.00543478	0.0652174	0.11413	0.0163043	0.157609	0.0326087	0.0326087	0.51087	0.336957	0.048913	0.0815217	0.0271739	0.0543478	0.0217391	0.00543478	0.076087	0.211957	0.048913	0.233696	0.0271739	0.0434783	54
OTU1129	1.03261	1.02174	1.70652	3.0163	1.22826	0.798913	0.826087	2.2337	2.58152	0.61413	1.11957	0.48913	0.711957	2.33696	1.26087	0.663043	0.853261	0.945652	0.543478	0.597826	1.25	1.30435	0.206522	0.429348	0.657609	0.309783	0.597826	0.157609	0.440217	0.755435	0.211957	0.309783	0.663043	0.326087	2.44022	1.63043	1.74457	3.29348	1.49457	1.25	1.02174	0.896739	0.728261	1.875	0.831522	0.711957	1.08152	0.967391	25
OTU5494	0	0	0	0	0	0	0	0	0	0	0	0	0	0	0	0	0	0	0	0	0	0	0	0	0	0	0	0	0	0.190217	0.331522	1.46196	0.538043	0.0217391	0	0	0	0	0	0	0	0	0	0.00543478	0.0108696	0.00543478	0	0	5
OTU2420	0	0	0	0	0	0	0.00543478	0.0108696	0	0	0	0	0	0	0	0	0	0	17.6033	11.8261	11.8533	17.3478	35.8261	5.04891	0.103261	0.0597826	7.0163	0.0815217	0.358696	7.96739	0.157609	0.434783	6.49457	0.0978261	2.40217	1.32609	0.342391	0.36413	0.00543478	0	0.271739	0.00543478	0.00543478	0.184783	0.00543478	0	0.157609	0.0108696	15
OTU3433	0	0	0	0	0	0	0	0	0	0	0	0	0	0.00543478	0	0	0	0	0	0	0	0	0.00543478	0	0	0	0.0108696	0	0.0380435	0.173913	0.00543478	0.0108696	0.103261	0.0380435	0	0	0	0.00543478	0	0	0	0	0.0163043	0.0326087	0	0.00543478	0.0217391	0.0706522	4
OTU2263	0	0	0	0	0	0	0	0	0	0	0	0	0	0	0	0	0	0	0.0978261	0.11413	0.0108696	0.0108696	0.402174	0.190217	0.0652174	0.211957	9.26087	3.96739	0.391304	0.0869565	18.0272	7.86413	0.48913	0.0163043	0	0.353261	0.391304	0.130435	0.0434783	0.13587	0.505435	0.972826	0.701087	0.0271739	0.179348	0.157609	0.206522	0.0380435	34
OTU3201	0.190217	0.266304	0.201087	0.36413	0.163043	0.0271739	0.690217	0.26087	5.41848	0.36413	0.527174	0.0652174	0.483696	0.625	0.130435	0.0543478	1.46739	0.434783	0.0597826	0.0543478	0.0652174	0.206522	0.11413	0.130435	3.19022	0.945652	0.173913	0.0380435	0.418478	0.445652	0.0380435	0.00543478	0.418478	0.228261	0.0815217	0.0815217	0.233696	0.146739	1.70652	0.26087	0.125	0.0326087	0.173913	0.048913	0.0380435	0.00543478	0.146739	0.0815217	13
OTU2497	0	0.00543478	0.0108696	0.0163043	0.00543478	0.00543478	0	0.0108696	0	0.0271739	0.0380435	0.00543478	0	0	0	0	0	0	0.0108696	0.0434783	3.3913	0.815217	0.0271739	0.0108696	0.0108696	0.673913	0.570652	3.32609	0.413043	0	6.375	0.0271739	0.0869565	0.00543478	0.0271739	0	0	0	0	0.0217391	0	0.0108696	0	0	0.0163043	0	0	0	5
OTU3199	0.0108696	0.00543478	0.0271739	0	0	0	1.58696	1.02717	0.847826	1.56522	0.652174	0.336957	1.04348	0.179348	0.0108696	0.440217	0.679348	0.0108696	0.0326087	0.108696	0.00543478	0	1.125	0.875	0.684783	1.55978	1.42391	0.304348	1.5	0.0543478	0.0271739	1.66304	1.00543	0.00543478	0	0	1.6413	3.72826	0.396739	3.04348	0.358696	0.184783	1.60326	0.0163043	0.00543478	0.592391	0.576087	0	3
OTU819	0.23913	0.146739	0.26087	0.326087	0.0815217	0.0163043	0.163043	0.0543478	0.0815217	0.048913	0.0217391	0.048913	0.0434783	0.0978261	0.0923913	0.0108696	0.0326087	0.445652	0.0978261	0.173913	0.0652174	0.0434783	0.0271739	0.0380435	0.0380435	0.0217391	0.0326087	0.0380435	0.048913	0.00543478	0.0326087	0.0326087	0.125	0.0706522	0.0652174	0.13587	0.0271739	0.0271739	0.0271739	0.0217391	0	0.0217391	0.0163043	0.0163043	0.048913	0	0.0163043	0.0163043	5
[truncated: 6 more columns]
